# Supplementary material for: Electrocatalytic hydrogenation of acetonitrile to ethylamine in acid
Source: Nat Commun. 2024 Apr 15;15:3233. doi: 10.1038/s41467-024-47622-9 (PMC11018601; doi:10.1038/s41467-024-47622-9)
Supplement: Supplementary file 3 — Source Data [file 41467_2024_47622_MOESM3_ESM.xlsx]

## Sheet: Figure 2a
Catalysts	Ethylamine FE	H2 FE
Pd	66.1	19
Cu	12.8	80.4
Au	5.03	92.5
Pt	3.2	95.6
Ag	1.79	89.7
W	0	95.9259
Mo	0	95

## Sheet: Figure 2b
Potential/V	Ethylamine FE	Error value	Diethylamine FE	Error value	Triethylamine FE	Error value	Hydrogen FE	Error value
-0.15544	5.26667	0.68069	16.0333	5.44457	1.18333	1.18333	1.58283	1.029
-0.20947	10.4333	4.94099	17.9333	5.76223	1.03333	1.03333	1.86913	1.63308
-0.26724	18.9333	3.7421	16.1333	7.73972	1.77667	1.77667	2.49081	1.07494
-0.32467	32.1	6.76683	17	6.36632	2.05333	2.05333	2.83437	0.50709
-0.38435	51.2333	11.7687	10.1667	5.70643	1.32	1.32	8.10638	4.21505
-0.43996	54.8333	11.5678	5.56667	2.45832	0.63333	0.63333	10.9203	4.16573
-0.51722	60.7	12.4664	5.63333	2.30072	0.46667	0.46667	13.3211	4.71504
-0.56622	66.1	2.74044	6.16667	1.19304	0.55	0.55	19.0389	2.63689
-0.63615	64.6333	6.50538	4.63333	2.08407	0.4	0.4	22.4746	1.71817
-0.72718	56.7333	5.26909	4.6	1.253	0.53333	0.53333	27.1167	2.76279

## Sheet: Figure 2c
Potential/V	Error value (x)	Total current density	Error value	Ethylamine current density	Error value	Hydrogen current density	Error value
-0.15544	0.01612	96.82	13.5681	5.03762	0.02776	1.58528	1.07325
-0.20947	0.0182	121.173	15.6359	12.7021	6.77436	2.3271	2.20451
-0.26724	0.01321	141.307	7.42672	26.8724	6.13515	3.49797	1.41081
-0.32467	0.00661	181.687	22.7784	58.4297	14.7792	5.14163	1.07433
-0.38435	0.01915	215.067	7.23971	110.627	27.8542	17.6306	9.46429
-0.43996	0.01097	285.267	25.1876	158.089	45.7479	31.5977	13.5192
-0.51722	0.04089	360.533	24.4461	220.667	58.1358	48.4562	18.3688
-0.56622	0.03685	437.2	40.209	288.652	22.9822	82.8197	9.17621
-0.63615	0.00527	535.267	38.3355	347.555	58.8358	120.172	10.9928
-0.72718	0.00848	624.6	62.7015	352.444	17.1097	170.518	34.1512

## Sheet: Figure 2e
Current/A	Cell voltage/V	Current/A	Cell voltage/V
HOR||E-HAN		OER||E-HAN
0.01	0.024	0.02	1.451
0.02	0.054	0.04	1.479
0.03	0.079	0.08	1.558
0.04	0.105	0.16	1.637
0.05	0.125	0.24	1.692
0.06	0.146	0.32	1.739
0.07	0.164	0.4	1.781
0.08	0.184	0.48	1.821
0.09	0.203	0.56	1.861
0.1	0.22	0.64	1.897
0.11	0.238	0.72	1.933
0.13	0.271	0.8	1.967
0.15	0.302	1	2.046
0.17	0.333	1.2	2.122
0.2	0.376	1.4	2.194
0.25	0.441	--	--
0.3	0.506
0.35	0.563
0.4	0.61
0.45	0.655
0.5	0.691
0.55	0.727
0.6	0.76
0.65	0.787
0.7	0.817
0.75	0.842
0.8	0.868
0.85	0.889
0.9	0.912
0.95	0.932
1	0.95
1.05	0.97
1.1	0.987
1.15	1.003
1.2	1.02
1.25	1.035
1.3	1.052
1.35	1.066
1.4	1.082
1.45	1.096
1.5	1.11
1.55	1.126
1.6	1.139
1.65	1.154
1.7	1.167
1.75	1.18
1.8	1.194
1.85	1.205
1.9	1.22
1.95	1.234
2	1.247
2.05	1.259
2.1	1.272
2.15	1.285
2.2	1.298
2.25	1.308
2.3	1.32
2.35	1.333
2.4	1.344
2.45	1.359
2.5	1.37
2.55	1.381
2.6	1.393
2.65	1.404
2.7	1.415
2.75	1.428
2.8	1.44
2.85	1.451
2.9	1.462
2.95	1.474
3	1.484
3.05	1.496
3.1	1.508
3.15	1.518
3.2	1.53
3.25	1.54
3.3	1.552
3.35	1.562
3.4	1.573
3.45	1.584
3.5	1.594
3.55	1.606
3.6	1.617
3.65	1.628
3.7	1.637
3.75	1.648
3.8	1.657
3.85	1.668
3.9	1.681
3.95	1.689
4	1.699

## Sheet: Figure 2f
Current density/mAcm-2	Ethylamine FE	Error value	Diethylamine FE	Error value	Triethylamine FE	Error value	Cell voltage/V	Error value
100	63.01	3.02842	5.31667	0.72858	1.2	0.1	0.507	0.08768
150	55.1	5.53444	3.23333	0.75719	0.67667	0.15695	0.651	0.10189
200	43.8	4.15812	1.95	0.65	0.29333	0.11015	0.75967	0.09408
250	37.1667	4.84286	1.9	0.88882	0.25333	0.08083	0.84867	0.09047
300	33.9667	5.05602	1.46667	0.47522	0.23667	0.12741	0.934	0.08487
350	27.9333	5.63235	1.18333	0.17559	0.16333	0.11846	1.02233	0.09212
400	22.05	2.05061	0.9875	0.1591	0.2	0.14142	1.0895	0.10536

## Sheet: Figure 2g
Pd		W		Pt		Ag		Au		Cu		Mo
Specific rate	Ethylamine FE	Specific rate	Ethylamine FE	Specific rate	Ethylamine FE	Specific rate	Ethylamine FE	Specific rate	Ethylamine FE	Specific rate	Ethylamine FE	Specific rate	Ethylamine FE
2912.5	43.8	137.646	2.07	59.8461	0.9	221.431	3.33	194.832	2.93	432.222	6.5	171.559	2.58

## Sheet: Figure 2h
Time/h	Ethylamine FE	Time/h	Cell voltage/V
0.1	43.48	0.02778	0.89094
2	41	0.05556	0.89163
4	39.14	0.08333	0.89404
6	39.8	0.11111	0.89572
8	41.6	0.13889	0.895
10	41.3	0.16667	0.89315
12	40.4	0.19444	0.88863
16	38.5	0.22222	0.89723
18	39.13	0.25	0.89758
20	40.4	0.27778	0.8982
22	39.8	0.30556	0.89405
24	38.5	0.33333	0.88412
26	40.37	0.36111	0.8909
28	38.5	0.38889	0.88636
32	36.7	0.41667	0.88745
34	39.3	0.44444	0.88756
36	39.2	0.47222	0.89019
38	39.8	0.5	0.8986
40	37.9	0.52778	0.89693
42	36	0.55556	0.89482
44	35.4	0.58333	0.8914
		0.61111	0.89328
		0.63889	0.89664
		0.66667	0.89433
		0.69444	0.89488
		0.72222	0.89368
		0.75	0.89671
		0.77778	0.89299
		0.80556	0.89376
		0.83333	0.89829
		0.86111	0.89519
		0.88889	0.90077
		0.91667	0.8975
		0.94444	0.89469
		0.97222	0.89503
		1	0.89675
		1.02778	0.89418
		1.05556	0.89272
		1.08333	0.89511
		1.11111	0.89228
		1.13889	0.89968
		1.16667	0.89208
		1.19444	0.89394
		1.22222	0.89434
		1.25	0.8959
		1.27778	0.89551
		1.30556	0.89281
		1.33333	0.89752
		1.36111	0.89098
		1.38889	0.89279
		1.41667	0.89398
		1.44444	0.89188
		1.47222	0.89087
		1.5	0.88814
		1.52778	0.88526
		1.55556	0.89186
		1.58333	0.89123
		1.61111	0.88525
		1.63889	0.89068
		1.66667	0.88989
		1.69444	0.89086
		1.72222	0.88187
		1.75	0.89216
		1.77778	0.88729
		1.80556	0.89016
		1.83333	0.88823
		1.86111	0.89086
		1.88889	0.8827
		1.91667	0.8905
		1.94444	0.87787
		1.97222	0.88204
		2	0.88761
		2.02778	0.88339
		2.05556	0.87892
		2.08333	0.87803
		2.11111	0.8831
		2.13889	0.88627
		2.16667	0.88636
		2.19444	0.8907
		2.22222	0.89013
		2.25	0.88534
		2.27778	0.89063
		2.30556	0.88152
		2.33333	0.89072
		2.36111	0.89276
		2.38889	0.88638
		2.41667	0.88767
		2.44444	0.88792
		2.47222	0.88661
		2.5	0.88412
		2.52778	0.88513
		2.55556	0.88551
		2.58333	0.88544
		2.61111	0.88259
		2.63889	0.87228
		2.66667	0.88053
		2.69444	0.8859
		2.72222	0.88692
		2.75	0.87478
		2.77778	0.88063
		2.80556	0.88348
		2.83333	0.88265
		2.86111	0.88131
		2.88889	0.87912
		2.91667	0.88242
		2.94444	0.88365
		2.97222	0.88024
		3	0.87989
		3.02778	0.87903
		3.05556	0.87997
		3.08333	0.881
		3.11111	0.88306
		3.13889	0.87607
		3.16667	0.87967
		3.19444	0.87905
		3.22222	0.87457
		3.25	0.87016
		3.27778	0.87931
		3.30556	0.87863
		3.33333	0.87938
		3.36111	0.88048
		3.38889	0.87713
		3.41667	0.88147
		3.44444	0.87754
		3.47222	0.88009
		3.5	0.88089
		3.52778	0.87774
		3.55556	0.8706
		3.58333	0.87922
		3.61111	0.87898
		3.63889	0.87969
		3.66667	0.87914
		3.69444	0.87378
		3.72222	0.8804
		3.75	0.88039
		3.77778	0.87543
		3.80556	0.87756
		3.83333	0.87923
		3.86111	0.87701
		3.88889	0.88066
		3.91667	0.88098
		3.94444	0.88041
		3.97222	0.87939
		4	0.87573
		4.02778	0.88057
		4.05556	0.87982
		4.08333	0.8815
		4.11111	0.88061
		4.13889	0.88063
		4.16667	0.88139
		4.19444	0.87823
		4.22222	0.87878
		4.25	0.88166
		4.27778	0.8806
		4.30556	0.87792
		4.33333	0.88051
		4.36111	0.88069
		4.38889	0.88173
		4.41667	0.88267
		4.44444	0.87941
		4.47222	0.87819
		4.5	0.88319
		4.52778	0.88178
		4.55556	0.881
		4.58333	0.87984
		4.61111	0.88072
		4.63889	0.88181
		4.66667	0.88214
		4.69444	0.88203
		4.72222	0.88113
		4.75	0.88368
		4.77778	0.88443
		4.80556	0.88151
		4.83333	0.88232
		4.86111	0.88264
		4.88889	0.8857
		4.91667	0.87568
		4.94444	0.88245
		4.97222	0.8802
		5	0.88235
		5.02778	0.88362
		5.05556	0.88139
		5.08333	0.8825
		5.11111	0.88375
		5.13889	0.88339
		5.16667	0.88533
		5.19444	0.88286
		5.22222	0.88506
		5.25	0.88347
		5.27778	0.8857
		5.30556	0.88466
		5.33333	0.88456
		5.36111	0.88079
		5.38889	0.88446
		5.41667	0.88441
		5.44444	0.88202
		5.47222	0.88608
		5.5	0.88529
		5.52778	0.88761
		5.55556	0.88883
		5.58333	0.88457
		5.61111	0.88518
		5.63889	0.88586
		5.66667	0.88614
		5.69444	0.88981
		5.72222	0.88849
		5.75	0.88954
		5.77778	0.87845
		5.80556	0.89203
		5.83333	0.8784
		5.86111	0.8867
		5.88889	0.88291
		5.91667	0.88642
		5.94444	0.88911
		5.97222	0.88755
		6	0.8817
		6.02778	0.88516
		6.05556	0.88676
		6.08333	0.88758
		6.11111	0.88489
		6.13889	0.88721
		6.16667	0.88603
		6.19444	0.88881
		6.22222	0.88335
		6.25	0.88492
		6.27778	0.8818
		6.30556	0.88268
		6.33333	0.88449
		6.36111	0.88161
		6.38889	0.88104
		6.41667	0.88327
		6.44444	0.88384
		6.47222	0.88451
		6.5	0.88015
		6.52778	0.88314
		6.55556	0.88166
		6.58333	0.87595
		6.61111	0.88203
		6.63889	0.88031
		6.66667	0.88202
		6.69444	0.88187
		6.72222	0.87631
		6.75	0.87713
		6.77778	0.88203
		6.80556	0.88123
		6.83333	0.88274
		6.86111	0.88302
		6.88889	0.88244
		6.91667	0.88283
		6.94444	0.88032
		6.97222	0.88329
		7	0.88388
		7.02778	0.88265
		7.05556	0.88219
		7.08333	0.8808
		7.11111	0.88345
		7.13889	0.8819
		7.16667	0.88149
		7.19444	0.88218
		7.22222	0.88147
		7.25	0.88242
		7.27778	0.88324
		7.30556	0.88229
		7.33333	0.88486
		7.36111	0.88365
		7.38889	0.88142
		7.41667	0.8828
		7.44444	0.88067
		7.47222	0.88412
		7.5	0.88507
		7.52778	0.8831
		7.55556	0.88429
		7.58333	0.88359
		7.61111	0.88387
		7.63889	0.88255
		7.66667	0.87939
		7.69444	0.88087
		7.72222	0.8765
		7.75	0.88353
		7.77778	0.88102
		7.80556	0.88238
		7.83333	0.88192
		7.86111	0.88322
		7.88889	0.88232
		7.91667	0.8819
		7.94444	0.8785
		7.97222	0.88264
		8	0.88265
		8.02778	0.8838
		8.05556	0.87856
		8.08333	0.88152
		8.11111	0.87454
		8.13889	0.8844
		8.16667	0.88045
		8.19444	0.88095
		8.22222	0.88109
		8.25	0.88206
		8.27778	0.88315
		8.30556	0.87429
		8.33333	0.88139
		8.36111	0.88096
		8.38889	0.88739
		8.41667	0.88544
		8.44444	0.8833
		8.47222	0.88406
		8.5	0.88436
		8.52778	0.88453
		8.55556	0.88462
		8.58333	0.87691
		8.61111	0.88358
		8.63889	0.88586
		8.66667	0.8848
		8.69444	0.87902
		8.72222	0.88451
		8.75	0.88506
		8.77778	0.88116
		8.80556	0.88723
		8.83333	0.88644
		8.86111	0.88504
		8.88889	0.88821
		8.91667	0.88465
		8.94444	0.88651
		8.97222	0.885
		9	0.88044
		9.02778	0.88822
		9.05556	0.88764
		9.08333	0.88365
		9.11111	0.87808
		9.13889	0.88747
		9.16667	0.88571
		9.19444	0.88586
		9.22222	0.8847
		9.25	0.88596
		9.27778	0.8828
		9.30556	0.88445
		9.33333	0.8767
		9.36111	0.88059
		9.38889	0.88596
		9.41667	0.88708
		9.44444	0.88269
		9.47222	0.88561
		9.5	0.88571
		9.52778	0.88683
		9.55556	0.87718
		9.58333	0.88669
		9.61111	0.88187
		9.63889	0.88594
		9.66667	0.88873
		9.69444	0.88286
		9.72222	0.88929
		9.75	0.88223
		9.77778	0.88576
		9.80556	0.88889
		9.83333	0.88552
		9.86111	0.88691
		9.88889	0.8827
		9.91667	0.88792
		9.94444	0.88831
		9.97222	0.8884
		10	0.8876
		10.0278	0.88877
		10.0556	0.89073
		10.0833	0.8854
		10.1111	0.88964
		10.1389	0.8902
		10.1667	0.88952
		10.1944	0.8886
		10.2222	0.88871
		10.25	0.89048
		10.2778	0.884
		10.3056	0.89074
		10.3333	0.88644
		10.3611	0.88682
		10.3889	0.88862
		10.4167	0.89108
		10.4444	0.88508
		10.4722	0.89013
		10.5	0.88846
		10.5278	0.88404
		10.5556	0.89244
		10.5833	0.89145
		10.6111	0.88969
		10.6389	0.89068
		10.6667	0.88919
		10.6944	0.88597
		10.7222	0.88918
		10.75	0.8922
		10.7778	0.89058
		10.8056	0.89165
		10.8333	0.88998
		10.8611	0.8908
		10.8889	0.8912
		10.9167	0.88992
		10.9444	0.8911
		10.9722	0.88755
		11	0.89187
		11.0278	0.89245
		11.0556	0.8936
		11.0833	0.89293
		11.1111	0.8945
		11.1389	0.89252
		11.1667	0.88672
		11.1944	0.89195
		11.2222	0.89559
		11.25	0.89411
		11.2778	0.88618
		11.3056	0.89466
		11.3333	0.89522
		11.3611	0.89213
		11.3889	0.89503
		11.4167	0.89388
		11.4444	0.89338
		11.4722	0.89555
		11.5	0.89395
		11.5278	0.89262
		11.5556	0.89089
		11.5833	0.89407
		11.6111	0.89454
		11.6389	0.89154
		11.6667	0.89429
		11.6944	0.89313
		11.7222	0.89022
		11.75	0.8946
		11.7778	0.89731
		11.8056	0.89535
		11.8333	0.89275
		11.8611	0.89674
		11.8889	0.89528
		11.9167	0.89629
		11.9444	0.89539
		11.9722	0.898
		12	0.89771
		12.0278	0.89563
		12.0556	0.89436
		12.0833	0.88985
		12.1111	0.89284
		12.1389	0.89504
		12.1667	0.89441
		12.1944	0.89373
		12.2222	0.89066
		12.25	0.89514
		12.2778	0.89399
		12.3056	0.89304
		12.3333	0.89432
		12.3611	0.89382
		12.3889	0.89755
		12.4167	0.89064
		12.4444	0.89475
		12.4722	0.89394
		12.5	0.89609
		12.5278	0.89789
		12.5556	0.89542
		12.5833	0.8958
		12.6111	0.8966
		12.6389	0.89933
		12.6667	0.89506
		12.6944	0.89793
		12.7222	0.89694
		12.75	0.89524
		12.7778	0.89689
		12.8056	0.89577
		12.8333	0.89573
		12.8611	0.89633
		12.8889	0.90019
		12.9167	0.89793
		12.9444	0.89853
		12.9722	0.89624
		13	0.89917
		13.0278	0.89688
		13.0556	0.89749
		13.0833	0.89744
		13.1111	0.89656
		13.1389	0.89915
		13.1667	0.89648
		13.1944	0.89775
		13.2222	0.89632
		13.25	0.89984
		13.2778	0.89865
		13.3056	0.89973
		13.3333	0.90029
		13.3611	0.89921
		13.3889	0.89902
		13.4167	0.89701
		13.4444	0.89858
		13.4722	0.89743
		13.5	0.89639
		13.5278	0.89548
		13.5556	0.89664
		13.5833	0.89628
		13.6111	0.897
		13.6389	0.89632
		13.6667	0.89567
		13.6944	0.89748
		13.7222	0.89836
		13.75	0.89975
		13.7778	0.90046
		13.8056	0.89875
		13.8333	0.89839
		13.8611	0.89776
		13.8889	0.89947
		13.9167	0.89957
		13.9444	0.90029
		13.9722	0.89889
		14	0.89535
		14.0278	0.89537
		14.0556	0.90087
		14.0833	0.89917
		14.1111	0.89747
		14.1389	0.89418
		14.1667	0.89918
		14.1944	0.89795
		14.2222	0.89658
		14.25	0.89736
		14.2778	0.89753
		14.3056	0.89949
		14.3333	0.89772
		14.3611	0.89658
		14.3889	0.89394
		14.4167	0.89775
		14.4444	0.9001
		14.4722	0.89695
		14.5	0.89179
		14.5278	0.89754
		14.5556	0.89731
		14.5833	0.89821
		14.6111	0.89729
		14.6389	0.89843
		14.6667	0.89694
		14.6944	0.89843
		14.7222	0.89871
		14.75	0.89631
		14.7778	0.89746
		14.8056	0.89783
		14.8333	0.89881
		14.8611	0.89964
		14.8889	0.90087
		14.9167	0.89876
		14.9444	0.89963
		14.9722	0.89933
		15	0.90028
		15.0278	0.90032
		15.0556	0.90121
		15.0833	0.90077
		15.1111	0.90012
		15.1389	0.90001
		15.1667	0.89847
		15.1944	0.90188
		15.2222	0.90128
		15.25	0.90139
		15.2778	0.90039
		15.3056	0.90048
		15.3333	0.90388
		15.3611	0.90339
		15.3889	0.90293
		15.4167	0.90231
		15.4444	0.90269
		15.4722	0.9017
		15.5	0.89985
		15.5278	0.8984
		15.5556	0.90375
		15.5833	0.90434
		15.6111	0.90018
		15.6389	0.90261
		15.6667	0.89976
		15.6944	0.89972
		15.7222	0.90369
		15.75	0.90149
		15.7778	0.90167
		15.8056	0.90236
		15.8333	0.90439
		15.8611	0.90568
		15.8889	0.90122
		15.9167	0.90382
		15.9444	0.90399
		15.9722	0.90047
		16	0.90126
		16.0278	0.89958
		16.0556	0.90203
		16.0833	0.90477
		16.1111	0.90217
		16.1389	0.90503
		16.1667	0.90337
		16.1944	0.90576
		16.2222	0.90309
		16.25	0.90292
		16.2778	0.90353
		16.3056	0.90095
		16.3333	0.90324
		16.3611	0.90182
		16.3889	0.90118
		16.4167	0.90212
		16.4444	0.90221
		16.4722	0.90272
		16.5	0.9009
		16.5278	0.90139
		16.5556	0.90462
		16.5833	0.90306
		16.6111	0.90233
		16.6389	0.90248
		16.6667	0.90222
		16.6944	0.90309
		16.7222	0.90499
		16.75	0.90397
		16.7778	0.90238
		16.8056	0.90126
		16.8333	0.9002
		16.8611	0.90312
		16.8889	0.90196
		16.9167	0.90292
		16.9444	0.90032
		16.9722	0.90421
		17	0.90384
		17.0278	0.90338
		17.0556	0.90291
		17.0833	0.9038
		17.1111	0.90648
		17.1389	0.90473
		17.1667	0.90318
		17.1944	0.90077
		17.2222	0.90391
		17.25	0.90287
		17.2778	0.90097
		17.3056	0.90418
		17.3333	0.90175
		17.3611	0.90234
		17.3889	0.90274
		17.4167	0.9028
		17.4444	0.9024
		17.4722	0.90258
		17.5	0.9042
		17.5278	0.90289
		17.5556	0.90399
		17.5833	0.90332
		17.6111	0.90511
		17.6389	0.90362
		17.6667	0.90445
		17.6944	0.90419
		17.7222	0.90294
		17.75	0.90524
		17.7778	0.90483
		17.8056	0.90254
		17.8333	0.90444
		17.8611	0.89884
		17.8889	0.90537
		17.9167	0.90405
		17.9444	0.90129
		17.9722	0.90317
		18	0.90637
		18.0278	0.90313
		18.0556	0.90491
		18.0833	0.9037
		18.1111	0.90397
		18.1389	0.90367
		18.1667	0.90409
		18.1944	0.90403
		18.2222	0.90141
		18.25	0.90487
		18.2778	0.90455
		18.3056	0.90318
		18.3333	0.90191
		18.3611	0.9038
		18.3889	0.90643
		18.4167	0.90403
		18.4444	0.90441
		18.4722	0.90332
		18.5	0.90509
		18.5278	0.90553
		18.5556	0.90383
		18.5833	0.90207
		18.6111	0.90228
		18.6389	0.90562
		18.6667	0.90442
		18.6944	0.90327
		18.7222	0.90511
		18.75	0.90382
		18.7778	0.9051
		18.8056	0.90224
		18.8333	0.90141
		18.8611	0.90323
		18.8889	0.90392
		18.9167	0.90473
		18.9444	0.90219
		18.9722	0.90086
		19	0.90018
		19.0278	0.90544
		19.0556	0.90291
		19.0833	0.90181
		19.1111	0.90116
		19.1389	0.90246
		19.1667	0.90242
		19.1944	0.90179
		19.2222	0.90036
		19.25	0.90215
		19.2778	0.90484
		19.3056	0.90498
		19.3333	0.90063
		19.3611	0.90143
		19.3889	0.90466
		19.4167	0.90269
		19.4444	0.90456
		19.4722	0.90006
		19.5	0.90098
		19.5278	0.90396
		19.5556	0.90313
		19.5833	0.90219
		19.6111	0.9013
		19.6389	0.90319
		19.6667	0.90497
		19.6944	0.90435
		19.7222	0.9028
		19.75	0.90147
		19.7778	0.90141
		19.8056	0.90383
		19.8333	0.90314
		19.8611	0.90384
		19.8889	0.90277
		19.9167	0.90585
		19.9444	0.9026
		19.9722	0.90308
		20	0.90449
		20.0278	0.90709
		20.0556	0.90682
		20.0833	0.90146
		20.1111	0.90082
		20.1389	0.90534
		20.1667	0.90206
		20.1944	0.9047
		20.2222	0.90399
		20.25	0.90319
		20.2778	0.89776
		20.3056	0.9044
		20.3333	0.90263
		20.3611	0.89706
		20.3889	0.89955
		20.4167	0.90392
		20.4444	0.90109
		20.4722	0.89983
		20.5	0.90094
		20.5278	0.90083
		20.5556	0.90236
		20.5833	0.89862
		20.6111	0.89751
		20.6389	0.90012
		20.6667	0.90329
		20.6944	0.89856
		20.7222	0.89862
		20.75	0.89902
		20.7778	0.89615
		20.8056	0.90017
		20.8333	0.89766
		20.8611	0.89928
		20.8889	0.89925
		20.9167	0.89782
		20.9444	0.90111
		20.9722	0.90086
		21	0.89783
		21.0278	0.90064
		21.0556	0.90119
		21.0833	0.90075
		21.1111	0.89769
		21.1389	0.89736
		21.1667	0.89622
		21.1944	0.89801
		21.2222	0.89929
		21.25	0.89802
		21.2778	0.89933
		21.3056	0.89651
		21.3333	0.90097
		21.3611	0.90081
		21.3889	0.89987
		21.4167	0.89989
		21.4444	0.90082
		21.4722	0.89955
		21.5	0.8982
		21.5278	0.89877
		21.5556	0.90206
		21.5833	0.90094
		21.6111	0.89782
		21.6389	0.89701
		21.6667	0.9013
		21.6944	0.90066
		21.7222	0.90037
		21.75	0.90053
		21.7778	0.90067
		21.8056	0.90229
		21.8333	0.90232
		21.8611	0.9005
		21.8889	0.90012
		21.9167	0.90374
		21.9444	0.89992
		21.9722	0.90034
		22	0.89982
		22.0278	0.89781
		22.0556	0.90323
		22.0833	0.9015
		22.1111	0.90088
		22.1389	0.89941
		22.1667	0.90037
		22.1944	0.90218
		22.2222	0.90086
		22.25	0.90284
		22.2778	0.90134
		22.3056	0.9045
		22.3333	0.90438
		22.3611	0.90193
		22.3889	0.90053
		22.4167	0.90309
		22.4444	0.90588
		22.4722	0.90338
		22.5	0.90274
		22.5278	0.90125
		22.5556	0.90321
		22.5833	0.90394
		22.6111	0.90371
		22.6389	0.90123
		22.6667	0.90172
		22.6944	0.90373
		22.7222	0.90177
		22.75	0.90302
		22.7778	0.9016
		22.8056	0.90172
		22.8333	0.90378
		22.8611	0.90262
		22.8889	0.90221
		22.9167	0.9027
		22.9444	0.9051
		22.9722	0.90322
		23	0.90067
		23.0278	0.90146
		23.0556	0.90346
		23.0833	0.90412
		23.1111	0.90228
		23.1389	0.90412
		23.1667	0.8991
		23.1944	0.9031
		23.2222	0.90661
		23.25	0.90245
		23.2778	0.90371
		23.3056	0.90359
		23.3333	0.90534
		23.3611	0.90522
		23.3889	0.90374
		23.4167	0.90407
		23.4444	0.90462
		23.4722	0.90521
		23.5	0.90356
		23.5278	0.89938
		23.5556	0.90417
		23.5833	0.90687
		23.6111	0.9046
		23.6389	0.90491
		23.6667	0.90127
		23.6944	0.90341
		23.7222	0.90587
		23.75	0.8983
		23.7778	0.90499
		23.8056	0.90157
		23.8333	0.90367
		23.8611	0.90349
		23.8889	0.9019
		23.9167	0.90377
		23.9444	0.89978
		23.9722	0.90381
		24	0.90469
		24.0278	0.90277
		24.0556	0.90321
		24.0833	0.90241
		24.1111	0.90534
		24.1389	0.9026
		24.1667	0.90304
		24.1944	0.89977
		24.2222	0.90192
		24.25	0.90471
		24.2778	0.90226
		24.3056	0.90248
		24.3333	0.90127
		24.3611	0.90345
		24.3889	0.90241
		24.4167	0.90206
		24.4444	0.90202
		24.4722	0.90042
		24.5	0.90287
		24.5278	0.90225
		24.5556	0.90187
		24.5833	0.90114
		24.6111	0.90113
		24.6389	0.90387
		24.6667	0.90217
		24.6944	0.90292
		24.7222	0.90392
		24.75	0.90037
		24.7778	0.90539
		24.8056	0.90381
		24.8333	0.90082
		24.8611	0.90397
		24.8889	0.90673
		24.9167	0.90265
		24.9444	0.90503
		24.9722	0.90487
		25	0.905
		25.0278	0.90531
		25.0556	0.90494
		25.0833	0.90361
		25.1111	0.90097
		25.1389	0.90837
		25.1667	0.90446
		25.1944	0.90433
		25.2222	0.90516
		25.25	0.90407
		25.2778	0.90543
		25.3056	0.90415
		25.3333	0.9029
		25.3611	0.90425
		25.3889	0.90532
		25.4167	0.90592
		25.4444	0.90398
		25.4722	0.90358
		25.5	0.9024
		25.5278	0.90612
		25.5556	0.90374
		25.5833	0.90263
		25.6111	0.90277
		25.6389	0.90622
		25.6667	0.90608
		25.6944	0.9037
		25.7222	0.90338
		25.75	0.90355
		25.7778	0.90324
		25.8056	0.90426
		25.8333	0.9033
		25.8611	0.90323
		25.8889	0.90643
		25.9167	0.90511
		25.9444	0.90434
		25.9722	0.90628
		26	0.90458
		26.0278	0.90691
		26.0556	0.90601
		26.0833	0.9069
		26.1111	0.90572
		26.1389	0.90643
		26.1667	0.90819
		26.1944	0.9067
		26.2222	0.9035
		26.25	0.9048
		26.2778	0.90692
		26.3056	0.90592
		26.3333	0.90548
		26.3611	0.9035
		26.3889	0.9062
		26.4167	0.90508
		26.4444	0.90522
		26.4722	0.90527
		26.5	0.90415
		26.5278	0.9053
		26.5556	0.90654
		26.5833	0.90431
		26.6111	0.90757
		26.6389	0.90621
		26.6667	0.90745
		26.6944	0.90735
		26.7222	0.90679
		26.75	0.90277
		26.7778	0.90762
		26.8056	0.90859
		26.8333	0.90764
		26.8611	0.90673
		26.8889	0.90591
		26.9167	0.9082
		26.9444	0.9075
		26.9722	0.9067
		27	0.90617
		27.0278	0.90654
		27.0556	0.90763
		27.0833	0.90696
		27.1111	0.90682
		27.1389	0.90696
		27.1667	0.90716
		27.1944	0.9086
		27.2222	0.90745
		27.25	0.90694
		27.2778	0.9069
		27.3056	0.90899
		27.3333	0.90704
		27.3611	0.90429
		27.3889	0.90602
		27.4167	0.90468
		27.4444	0.9088
		27.4722	0.90641
		27.5	0.90693
		27.5278	0.90188
		27.5556	0.90585
		27.5833	0.90831
		27.6111	0.9067
		27.6389	0.90468
		27.6667	0.90788
		27.6944	0.90807
		27.7222	0.90918
		27.75	0.90808
		27.7778	0.90672
		27.8056	0.90795
		27.8333	0.91205
		27.8611	0.91093
		27.8889	0.91007
		27.9167	0.90862
		27.9444	0.91127
		27.9722	0.91085
		28	0.90981
		28.0278	0.91065
		28.0556	0.91131
		28.0833	0.91377
		28.1111	0.91142
		28.1389	0.90988
		28.1667	0.90934
		28.1944	0.911
		28.2222	0.91154
		28.25	0.91043
		28.2778	0.90966
		28.3056	0.91065
		28.3333	0.91086
		28.3611	0.91037
		28.3889	0.91
		28.4167	0.9104
		28.4444	0.91212
		28.4722	0.91032
		28.5	0.91052
		28.5278	0.90887
		28.5556	0.90874
		28.5833	0.91183
		28.6111	0.90972
		28.6389	0.91038
		28.6667	0.90964
		28.6944	0.90897
		28.7222	0.90953
		28.75	0.90916
		28.7778	0.90892
		28.8056	0.90777
		28.8333	0.90981
		28.8611	0.90945
		28.8889	0.90974
		28.9167	0.90879
		28.9444	0.90819
		28.9722	0.91218
		29	0.90956
		29.0278	0.90953
		29.0556	0.90984
		29.0833	0.91083
		29.1111	0.91037
		29.1389	0.90855
		29.1667	0.90773
		29.1944	0.90819
		29.2222	0.90995
		29.25	0.90987
		29.2778	0.91002
		29.3056	0.91081
		29.3333	0.90955
		29.3611	0.91111
		29.3889	0.90974
		29.4167	0.90907
		29.4444	0.9096
		29.4722	0.91283
		29.5	0.91206
		29.5278	0.91034
		29.5556	0.90942
		29.5833	0.91041
		29.6111	0.91069
		29.6389	0.90869
		29.6667	0.90964
		29.6944	0.91072
		29.7222	0.9135
		29.75	0.91197
		29.7778	0.9113
		29.8056	0.90927
		29.8333	0.91236
		29.8611	0.91359
		29.8889	0.90945
		29.9167	0.91258
		29.9444	0.9121
		29.9722	0.91181
		30	0.91209
		30.0278	0.91166
		30.0556	0.91178
		30.0833	0.91172
		30.1111	0.91352
		30.1389	0.91089
		30.1667	0.91243
		30.1944	0.91148
		30.2222	0.9139
		30.25	0.91365
		30.2778	0.91237
		30.3056	0.91156
		30.3333	0.91188
		30.3611	0.91471
		30.3889	0.91236
		30.4167	0.91288
		30.4444	0.91228
		30.4722	0.9136
		30.5	0.91313
		30.5278	0.91262
		30.5556	0.91098
		30.5833	0.91147
		30.6111	0.91584
		30.6389	0.91146
		30.6667	0.91274
		30.6944	0.9133
		30.7222	0.91484
		30.75	0.91352
		30.7778	0.91398
		30.8056	0.91323
		30.8333	0.91362
		30.8611	0.91512
		30.8889	0.9132
		30.9167	0.9148
		30.9444	0.91453
		30.9722	0.91625
		31	0.91582
		31.0278	0.91458
		31.0556	0.91458
		31.0833	0.91425
		31.1111	0.91619
		31.1389	0.91524
		31.1667	0.91548
		31.1944	0.9152
		31.2222	0.91484
		31.25	0.91533
		31.2778	0.91608
		31.3056	0.91475
		31.3333	0.91525
		31.3611	0.91584
		31.3889	0.91717
		31.4167	0.91575
		31.4444	0.91541
		31.4722	0.91751
		31.5	0.91599
		31.5278	0.9127
		31.5556	0.91565
		31.5833	0.91337
		31.6111	0.91727
		31.6389	0.91274
		31.6667	0.91332
		31.6944	0.91152
		31.7222	0.91559
		31.75	0.91588
		31.7778	0.91634
		31.8056	0.91455
		31.8333	0.91547
		31.8611	0.91665
		31.8889	0.91605
		31.9167	0.9152
		31.9444	0.915
		31.9722	0.91595
		32	0.91638
		32.0278	0.91527
		32.0556	0.91483
		32.0833	0.91592
		32.1111	0.91707
		32.1389	0.91727
		32.1667	0.91431
		32.1944	0.91513
		32.2222	0.91542
		32.25	0.91535
		32.2778	0.91478
		32.3056	0.9147
		32.3333	0.91283
		32.3611	0.91674
		32.3889	0.91636
		32.4167	0.91538
		32.4444	0.91479
		32.4722	0.91552
		32.5	0.91705
		32.5278	0.91567
		32.5556	0.91353
		32.5833	0.91432
		32.6111	0.91645
		32.6389	0.91522
		32.6667	0.91505
		32.6944	0.91358
		32.7222	0.91662
		32.75	0.9171
		32.7778	0.91678
		32.8056	0.91574
		32.8333	0.91474
		32.8611	0.91841
		32.8889	0.91633
		32.9167	0.91653
		32.9444	0.91662
		32.9722	0.91693
		33	0.91861
		33.0278	0.91462
		33.0556	0.91501
		33.0833	0.91577
		33.1111	0.91793
		33.1389	0.91707
		33.1667	0.91628
		33.1944	0.9131
		33.2222	0.91298
		33.25	0.91575
		33.2778	0.91385
		33.3056	0.9153
		33.3333	0.91303
		33.3611	0.91447
		33.3889	0.91466
		33.4167	0.91364
		33.4444	0.91239
		33.4722	0.91268
		33.5	0.91522
		33.5278	0.91423
		33.5556	0.91393
		33.5833	0.91379
		33.6111	0.91466
		33.6389	0.91479
		33.6667	0.91315
		33.6944	0.91185
		33.7222	0.91327
		33.75	0.91537
		33.7778	0.91454
		33.8056	0.91436
		33.8333	0.91459
		33.8611	0.91696
		33.8889	0.91499
		33.9167	0.91494
		33.9444	0.91216
		33.9722	0.91495
		34	0.91623
		34.0278	0.91525
		34.0556	0.9146
		34.0833	0.91433
		34.1111	0.91595
		34.1389	0.91616
		34.1667	0.91496
		34.1944	0.91507
		34.2222	0.91389
		34.25	0.91761
		34.2778	0.91589
		34.3056	0.91455
		34.3333	0.91512
		34.3611	0.9147
		34.3889	0.91638
		34.4167	0.91533
		34.4444	0.91561
		34.4722	0.91363
		34.5	0.91829
		34.5278	0.9162
		34.5556	0.91315
		34.5833	0.91436
		34.6111	0.91573
		34.6389	0.91722
		34.6667	0.91336
		34.6944	0.91386
		34.7222	0.91482
		34.75	0.91624
		34.7778	0.91248
		34.8056	0.91161
		34.8333	0.91331
		34.8611	0.91555
		34.8889	0.91422
		34.9167	0.9146
		34.9444	0.91462
		34.9722	0.91351
		35	0.91476
		35.0278	0.91336
		35.0556	0.91406
		35.0833	0.91393
		35.1111	0.91617
		35.1389	0.91536
		35.1667	0.91477
		35.1944	0.91394
		35.2222	0.91075
		35.25	0.91651
		35.2778	0.91266
		35.3056	0.91602
		35.3333	0.91512
		35.3611	0.91684
		35.3889	0.9166
		35.4167	0.91572
		35.4444	0.9155
		35.4722	0.91577
		35.5	0.9175
		35.5278	0.91724
		35.5556	0.91614
		35.5833	0.91748
		35.6111	0.91937
		35.6389	0.91777
		35.6667	0.91533
		35.6944	0.91487
		35.7222	0.91751
		35.75	0.91527
		35.7778	0.91855
		35.8056	0.91839
		35.8333	0.91478
		35.8611	0.9199
		35.8889	0.91803
		35.9167	0.9167
		35.9444	0.91719
		35.9722	0.91697
		36	0.91883
		36.0278	0.91861
		36.0556	0.9161
		36.0833	0.91633
		36.1111	0.92068
		36.1389	0.91936
		36.1667	0.91681
		36.1944	0.91782
		36.2222	0.91876
		36.25	0.91889
		36.2778	0.91799
		36.3056	0.91795
		36.3333	0.91872
		36.3611	0.92183
		36.3889	0.92075
		36.4167	0.92011
		36.4444	0.9181
		36.4722	0.92064
		36.5	0.92077
		36.5278	0.92046
		36.5556	0.91846
		36.5833	0.91931
		36.6111	0.92173
		36.6389	0.92136
		36.6667	0.9204
		36.6944	0.91985
		36.7222	0.92193
		36.75	0.92245
		36.7778	0.92111
		36.8056	0.92085
		36.8333	0.91958
		36.8611	0.92173
		36.8889	0.92018
		36.9167	0.92019
		36.9444	0.91997
		36.9722	0.92132
		37	0.92153
		37.0278	0.9203
		37.0556	0.92087
		37.0833	0.91998
		37.1111	0.92319
		37.1389	0.92146
		37.1667	0.92097
		37.1944	0.92134
		37.2222	0.92376
		37.25	0.92255
		37.2778	0.9202
		37.3056	0.92236
		37.3333	0.92047
		37.3611	0.92283
		37.3889	0.92159
		37.4167	0.92087
		37.4444	0.92074
		37.4722	0.92266
		37.5	0.92261
		37.5278	0.92063
		37.5556	0.92067
		37.5833	0.92065
		37.6111	0.92328
		37.6389	0.92262
		37.6667	0.92156
		37.6944	0.92118
		37.7222	0.92343
		37.75	0.92301
		37.7778	0.9221
		37.8056	0.92088
		37.8333	0.92168
		37.8611	0.92321
		37.8889	0.92243
		37.9167	0.92136
		37.9444	0.92027
		37.9722	0.92391
		38	0.92198
		38.0278	0.92046
		38.0556	0.92213
		38.0833	0.92165
		38.1111	0.92275
		38.1389	0.9219
		38.1667	0.92195
		38.1944	0.92161
		38.2222	0.92363
		38.25	0.92225
		38.2778	0.92211
		38.3056	0.92172
		38.3333	0.92214
		38.3611	0.92559
		38.3889	0.92181
		38.4167	0.9215
		38.4444	0.92139
		38.4722	0.92358
		38.5	0.92248
		38.5278	0.92156
		38.5556	0.92149
		38.5833	0.92138
		38.6111	0.92315
		38.6389	0.92188
		38.6667	0.92192
		38.6944	0.92099
		38.7222	0.9223
		38.75	0.92206
		38.7778	0.92097
		38.8056	0.92048
		38.8333	0.91947
		38.8611	0.92327
		38.8889	0.92344
		38.9167	0.92287
		38.9444	0.92248
		38.9722	0.92179
		39	0.92097
		39.0278	0.92034
		39.0556	0.91997
		39.0833	0.92102
		39.1111	0.92312
		39.1389	0.92204
		39.1667	0.92202
		39.1944	0.92075
		39.2222	0.92113
		39.25	0.92383
		39.2778	0.9222
		39.3056	0.92259
		39.3333	0.9229
		39.3611	0.92336
		39.3889	0.92328
		39.4167	0.92213
		39.4444	0.92159
		39.4722	0.92166
		39.5	0.92338
		39.5278	0.92134
		39.5556	0.92127
		39.5833	0.92136
		39.6111	0.92329
		39.6389	0.92308
		39.6667	0.92236
		39.6944	0.9214
		39.7222	0.92261
		39.75	0.92383
		39.7778	0.92173
		39.8056	0.9212
		39.8333	0.921
		39.8611	0.92478
		39.8889	0.92229
		39.9167	0.92147
		39.9444	0.9201
		39.9722	0.92106
		40	0.92132
		40.0278	0.91939
		40.0556	0.92012
		40.0833	0.92122
		40.1111	0.92221
		40.1389	0.92227
		40.1667	0.92101
		40.1944	0.92153
		40.2222	0.92076
		40.25	0.92067
		40.2778	0.9192
		40.3056	0.91949
		40.3333	0.91855
		40.3611	0.92076
		40.3889	0.91862
		40.4167	0.91831
		40.4444	0.91772
		40.4722	0.91899
		40.5	0.92143
		40.5278	0.91609
		40.5556	0.91887
		40.5833	0.9188
		40.6111	0.92051
		40.6389	0.91968
		40.6667	0.91931
		40.6944	0.91863
		40.7222	0.91896
		40.75	0.92092
		40.7778	0.91987
		40.8056	0.91859
		40.8333	0.91914
		40.8611	0.91848
		40.8889	0.91893
		40.9167	0.91909
		40.9444	0.91892
		40.9722	0.91783
		41	0.92164
		41.0278	0.91978
		41.0556	0.91975
		41.0833	0.91857
		41.1111	0.91924
		41.1389	0.9216
		41.1667	0.91935
		41.1944	0.9193
		41.2222	0.91934
		41.25	0.91843
		41.2778	0.92035
		41.3056	0.92078
		41.3333	0.9198
		41.3611	0.92006
		41.3889	0.92191
		41.4167	0.92148
		41.4444	0.92096
		41.4722	0.91816
		41.5	0.92057
		41.5278	0.92078
		41.5556	0.92006
		41.5833	0.91961
		41.6111	0.92035
		41.6389	0.92223
		41.6667	0.9206
		41.6944	0.91903
		41.7222	0.92023
		41.75	0.92058
		41.7778	0.91872
		41.8056	0.91832
		41.8333	0.91968
		41.8611	0.91841
		41.8889	0.922
		41.9167	0.92073
		41.9444	0.91885
		41.9722	0.91854
		42	0.91926
		42.0278	0.92195
		42.0556	0.92007
		42.0833	0.91975
		42.1111	0.91771
		42.1389	0.92068
		42.1667	0.92097
		42.1944	0.91775
		42.2222	0.9198
		42.25	0.91894
		42.2778	0.92079
		42.3056	0.91973
		42.3333	0.91917
		42.3611	0.91894
		42.3889	0.91913
		42.4167	0.92102
		42.4444	0.91922
		42.4722	0.91946
		42.5	0.91863
		42.5278	0.92023
		42.5556	0.91973
		42.5833	0.91853
		42.6111	0.91782
		42.6389	0.91816
		42.6667	0.92085
		42.6944	0.91901
		42.7222	0.9188
		42.75	0.91835
		42.7778	0.91931
		42.8056	0.91986
		42.8333	0.9173
		42.8611	0.91783
		42.8889	0.91725
		42.9167	0.91921
		42.9444	0.9178
		42.9722	0.91769
		43	0.91623
		43.0278	0.9168
		43.0556	0.91823
		43.0833	0.91694
		43.1111	0.91641
		43.1389	0.91708
		43.1667	0.9192
		43.1944	0.91747
		43.2222	0.91641
		43.25	0.91515
		43.2778	0.91646
		43.3056	0.91897
		43.3333	0.91764
		43.3611	0.91619
		43.3889	0.91698
		43.4167	0.91554
		43.4444	0.9178
		43.4722	0.91565
		43.5	0.91546
		43.5278	0.91554
		43.5556	0.91935
		43.5833	0.91722
		43.6111	0.9163
		43.6389	0.9156
		43.6667	0.91705
		43.6944	0.91852
		43.7222	0.91657
		43.75	0.91567
		43.7778	0.91679
		43.8056	0.91743
		43.8333	0.91663
		43.8611	0.91492
		43.8889	0.9154
		43.9167	0.91486
		43.9444	0.91765
		43.9722	0.91512
		44	0.91451
		44.0278	0.91463
		44.0556	0.91402
		44.0833	0.91493
		44.1111	0.91523
		44.1389	0.91358
		44.1667	0.91416
		44.1944	0.91466
		44.2222	0.91415
		44.25	0.91405
		44.2778	0.9138
		44.3056	0.91335
		44.3333	0.91476
		44.3611	0.9129
		44.3889	0.91178
		44.4167	0.91253
		44.4444	0.91468
		44.4722	0.91417
		44.5	0.91165
		44.5278	0.91177
		44.5556	0.91285
		44.5833	0.91513
		44.6111	0.9136
		44.6389	0.91372
		44.6667	0.91305
		44.6944	0.91402
		44.7222	0.91415
		44.75	0.91298
		44.7778	0.91238
		44.8056	0.91136
		44.8333	0.91446
		44.8611	0.91314
		44.8889	0.91233
		44.9167	0.91263
		44.9444	0.91308
		44.9722	0.91566
		45	0.91249
		45.0278	0.91229
		45.0556	0.91247
		45.0833	0.91319
		45.1111	0.91288
		45.1389	0.91283
		45.1667	0.91223
		45.1944	0.91085
		45.2222	0.91389
		45.25	0.91202
		45.2778	0.91163
		45.3056	0.91117
		--
		--
		--
		--
		--
		--
		--
		--
		--
		--
		--
		--
		--
		--
		--
		--
		--
		--
		--
		--
		--
		--
		--
		--
		--
		--
		--
		--
		--
		--
		--
		--
		--
		--
		--
		--
		--
		--
		--
		--
		--
		--
		--
		--
		--
		--
		--
		--
		--
		--
		--
		--
		--
		--
		--
		--
		--
		--
		--
		--
		--
		--
		--
		--
		--
		--
		--
		--
		--
		--
		--
		--
		--
		--
		--
		--
		--
		--
		--
		--
		--
		--
		--
		--
		--
		--
		--
		--
		--
		--
		--
		--
		--
		--
		--
		--
		--
		--
		--
		--
		--
		--
		--
		--
		--
		--
		--
		--
		--
		--
		--
		--
		--
		--
		--
		--
		--
		--
		--
		--
		--
		--
		--
		--
		--
		--
		--
		--
		--
		--
		--
		--
		--
		--
		--
		--
		--
		--
		--
		--
		--
		--
		--
		--
		--
		--
		--
		--
		--
		--
		--
		--
		--
		--
		--
		--
		--
		--
		--
		--
		--
		--
		--
		--
		--
		--
		--
		--
		--
		--
		--
		--
		--
		--
		--
		--
		--
		--
		--
		--
		--
		--
		--
		--
		--
		--
		--
		--
		--
		--
		--
		--
		--
		--
		--
		--
		--
		--
		--
		--
		--
		--
		--
		--
		--
		--
		--
		--
		--
		--
		--
		--
		--
		--
		--
		--
		--
		--
		--
		--
		--
		--
		--
		--
		--
		--
		--
		--
		--
		--
		--
		--
		--
		--
		--
		--
		--
		--
		--
		--
		--
		--
		--
		--
		--
		--
		--
		--
		--
		--
		--
		--
		--
		--
		--
		--
		--
		--
		--
		--
		--
		--
		--
		--
		--
		--
		--
		--
		--
		--
		--
		--
		--
		--
		--
		--
		--
		--
		--
		--
		--
		--
		--
		--
		--
		--
		--
		--
		--
		--
		--
		--
		--
		--
		--
		--
		--
		--
		--
		--
		--
		--
		--
		--
		--
		--
		--
		--
		--
		--
		--
		--
		--
		--
		--
		--
		--
		--
		--
		--
		--
		--
		--
		--
		--
		--
		--
		--
		--
		--
		--
		--
		--
		--
		--
		--
		--
		--
		--
		--
		--
		--
		--
		--
		--
		--
		--
		--
		--
		--
		--
		--
		--
		--
		--
		--
		--
		--
		--
		--
		--
		--
		--
		--
		--
		--
		--
		--
[truncated: 3,579 more rows]

## Sheet: Figure 3b
OCP		0.1 V		0.05 V		0 V		-0.05 V		-0.1 V		-0.15 V		-0.2 V		-0.25 V		-0.3 V		-0.35 V		-0.4 V		-0.45 V		-0.5 V		-0.55 V		-0.6 V		-0.65 V		-0.7 V		-0.75 V
Wave number/cm-1	Intensity/a.u.	Wave number/cm-1	Intensity/a.u.	Wave number/cm-1	Intensity/a.u.	Wave number/cm-1	Intensity/a.u.	Wave number/cm-1	Intensity/a.u.	Wave number/cm-1	Intensity/a.u.	Wave number/cm-1	Intensity/a.u.	Wave number/cm-1	Intensity/a.u.	Wave number/cm-1	Intensity/a.u.	Wave number/cm-1	Intensity/a.u.	Wave number/cm-1	Intensity/a.u.	Wave number/cm-1	Intensity/a.u.	Wave number/cm-1	Intensity/a.u.	Wave number/cm-1	Intensity/a.u.	Wave number/cm-1	Intensity/a.u.	Wave number/cm-1	Intensity/a.u.	Wave number/cm-1	Intensity/a.u.	Wave number/cm-1	Intensity/a.u.	Wave number/cm-1	Intensity/a.u.
2300.55	1.02955	2300.55	1.02083	2300.55	1.00787	2300.55	1.00319	2300.55	0.98525	2300.55	0.97755	2300.55	0.96612	2300.55	0.95481	2300.55	0.94843	2300.55	0.93821	2300.55	0.9294	2300.55	0.91827	2300.55	0.91598	2300.55	0.91315	2300.55	0.90616	2300.55	0.89408	2300.55	0.88355	2300.55	0.86891	2300.55	0.85892
2298.62	1.0304	2298.62	1.02143	2298.62	1.0087	2298.62	1.00337	2298.62	0.98622	2298.62	0.97792	2298.62	0.96708	2298.62	0.95599	2298.62	0.95005	2298.62	0.93868	2298.62	0.92991	2298.62	0.91874	2298.62	0.91745	2298.62	0.91412	2298.62	0.90719	2298.62	0.89476	2298.62	0.88437	2298.62	0.87012	2298.62	0.85963
2296.69	1.03078	2296.69	1.02158	2296.69	1.00933	2296.69	1.00335	2296.69	0.98723	2296.69	0.97832	2296.69	0.96762	2296.69	0.95672	2296.69	0.95134	2296.69	0.93906	2296.69	0.93042	2296.69	0.91943	2296.69	0.91838	2296.69	0.91492	2296.69	0.9082	2296.69	0.89525	2296.69	0.88534	2296.69	0.87114	2296.69	0.86014
2294.76	1.03057	2294.76	1.02117	2294.76	1.0095	2294.76	1.00308	2294.76	0.98783	2294.76	0.97841	2294.76	0.96754	2294.76	0.95683	2294.76	0.95169	2294.76	0.93899	2294.76	0.93052	2294.76	0.91996	2294.76	0.91841	2294.76	0.91512	2294.76	0.9088	2294.76	0.8954	2294.76	0.8859	2294.76	0.87173	2294.76	0.86038
2292.83	1.03031	2292.83	1.02069	2292.83	1.00955	2292.83	1.00283	2292.83	0.98814	2292.83	0.9783	2292.83	0.96735	2292.83	0.95682	2292.83	0.95149	2292.83	0.93872	2292.83	0.93026	2292.83	0.92042	2292.83	0.91804	2292.83	0.91502	2292.83	0.90903	2292.83	0.89536	2292.83	0.88616	2292.83	0.87204	2292.83	0.86065
2290.9	1.03025	2290.9	1.02043	2290.9	1.00969	2290.9	1.00266	2290.9	0.98821	2290.9	0.97816	2290.9	0.96729	2290.9	0.95692	2290.9	0.95119	2290.9	0.93866	2290.9	0.92987	2290.9	0.92068	2290.9	0.91768	2290.9	0.91486	2290.9	0.90898	2290.9	0.89519	2290.9	0.88626	2290.9	0.87236	2290.9	0.86095
2288.98	1.03032	2288.98	1.02042	2288.98	1.00997	2288.98	1.00259	2288.98	0.98819	2288.98	0.97815	2288.98	0.96738	2288.98	0.95719	2288.98	0.95098	2288.98	0.93894	2288.98	0.92959	2288.98	0.92074	2288.98	0.9175	2288.98	0.91471	2288.98	0.90887	2288.98	0.89509	2288.98	0.88644	2288.98	0.87286	2288.98	0.86117
2287.05	1.03037	2287.05	1.02046	2287.05	1.01024	2287.05	1.00261	2287.05	0.98818	2287.05	0.9783	2287.05	0.96747	2287.05	0.95763	2287.05	0.95086	2287.05	0.9394	2287.05	0.92954	2287.05	0.92075	2287.05	0.91752	2287.05	0.91461	2287.05	0.90884	2287.05	0.89521	2287.05	0.88687	2287.05	0.87347	2287.05	0.86135
2285.12	1.0304	2285.12	1.02037	2285.12	1.01034	2285.12	1.00267	2285.12	0.98822	2285.12	0.97853	2285.12	0.96743	2285.12	0.95816	2285.12	0.95084	2285.12	0.93985	2285.12	0.92964	2285.12	0.92095	2285.12	0.91768	2285.12	0.91464	2285.12	0.909	2285.12	0.89554	2285.12	0.88762	2285.12	0.87405	2285.12	0.86165
2283.19	1.03044	2283.19	1.0202	2283.19	1.01016	2283.19	1.00271	2283.19	0.9881	2283.19	0.97859	2283.19	0.96721	2283.19	0.95861	2283.19	0.95079	2283.19	0.9401	2283.19	0.92951	2283.19	0.92135	2283.19	0.91785	2283.19	0.9147	2283.19	0.90929	2283.19	0.8958	2283.19	0.8884	2283.19	0.87454	2283.19	0.86197
2281.26	1.03013	2281.26	1.0199	2281.26	1.00961	2281.26	1.00243	2281.26	0.98758	2281.26	0.97816	2281.26	0.96664	2281.26	0.95856	2281.26	0.95049	2281.26	0.93995	2281.26	0.92895	2281.26	0.92157	2281.26	0.91772	2281.26	0.91444	2281.26	0.90934	2281.26	0.89567	2281.26	0.8887	2281.26	0.87468	2281.26	0.86186
2279.33	1.02925	2279.33	1.01932	2279.33	1.00877	2279.33	1.00168	2279.33	0.98684	2279.33	0.97727	2279.33	0.96573	2279.33	0.95794	2279.33	0.94987	2279.33	0.93927	2279.33	0.92818	2279.33	0.92136	2279.33	0.91725	2279.33	0.91389	2279.33	0.90893	2279.33	0.89513	2279.33	0.88852	2279.33	0.87425	2279.33	0.86122
2277.41	1.02807	2277.41	1.01859	2277.41	1.00788	2277.41	1.00069	2277.41	0.98609	2277.41	0.9763	2277.41	0.9648	2277.41	0.95717	2277.41	0.94905	2277.41	0.9383	2277.41	0.92743	2277.41	0.92087	2277.41	0.91655	2277.41	0.91316	2277.41	0.90816	2277.41	0.89432	2277.41	0.88809	2277.41	0.87331	2277.41	0.86036
2275.48	1.02714	2275.48	1.01812	2275.48	1.00728	2275.48	0.99992	2275.48	0.98552	2275.48	0.97582	2275.48	0.96421	2275.48	0.95664	2275.48	0.94828	2275.48	0.93745	2275.48	0.92684	2275.48	0.92059	2275.48	0.91595	2275.48	0.91252	2275.48	0.90744	2275.48	0.89356	2275.48	0.88756	2275.48	0.87238	2275.48	0.85964
2273.55	1.02663	2273.55	1.01804	2273.55	1.00707	2273.55	0.99962	2273.55	0.98529	2273.55	0.97588	2273.55	0.96405	2273.55	0.95645	2273.55	0.94787	2273.55	0.93681	2273.55	0.9264	2273.55	0.92072	2273.55	0.9157	2273.55	0.91238	2273.55	0.90704	2273.55	0.89303	2273.55	0.88712	2273.55	0.8719	2273.55	0.85921
2271.62	1.02631	2271.62	1.01799	2271.62	1.00705	2271.62	0.99949	2271.62	0.9853	2271.62	0.9759	2271.62	0.96409	2271.62	0.95643	2271.62	0.94779	2271.62	0.93627	2271.62	0.92607	2271.62	0.921	2271.62	0.91581	2271.62	0.91287	2271.62	0.90683	2271.62	0.89261	2271.62	0.88688	2271.62	0.87171	2271.62	0.85908
2269.69	1.02622	2269.69	1.01773	2269.69	1.00717	2269.69	0.99932	2269.69	0.9854	2269.69	0.97566	2269.69	0.96421	2269.69	0.95652	2269.69	0.94793	2269.69	0.93596	2269.69	0.92601	2269.69	0.92118	2269.69	0.91612	2269.69	0.91359	2269.69	0.90675	2269.69	0.89225	2269.69	0.88683	2269.69	0.87157	2269.69	0.85913
2267.76	1.02625	2267.76	1.01737	2267.76	1.00735	2267.76	0.99925	2267.76	0.98543	2267.76	0.9753	2267.76	0.96429	2267.76	0.95659	2267.76	0.94812	2267.76	0.93587	2267.76	0.92619	2267.76	0.92109	2267.76	0.91645	2267.76	0.91403	2267.76	0.90672	2267.76	0.89198	2267.76	0.88677	2267.76	0.87143	2267.76	0.85912
2265.84	1.02612	2265.84	1.01713	2265.84	1.00751	2265.84	0.99944	2265.84	0.98539	2265.84	0.97499	2265.84	0.96425	2265.84	0.95653	2265.84	0.94828	2265.84	0.93591	2265.84	0.92646	2265.84	0.92078	2265.84	0.9167	2265.84	0.91409	2265.84	0.90667	2265.84	0.89181	2265.84	0.88669	2265.84	0.8713	2265.84	0.85895
2263.91	1.0259	2263.91	1.01708	2263.91	1.00772	2263.91	0.99981	2263.91	0.9854	2263.91	0.9748	2263.91	0.96415	2263.91	0.95635	2263.91	0.94847	2263.91	0.93604	2263.91	0.9266	2263.91	0.92062	2263.91	0.91698	2263.91	0.9141	2263.91	0.90659	2263.91	0.89165	2263.91	0.88682	2263.91	0.87114	2263.91	0.85877
2261.98	1.02587	2261.98	1.01717	2261.98	1.00799	2261.98	1.00016	2261.98	0.98554	2261.98	0.97475	2261.98	0.96407	2261.98	0.95613	2261.98	0.94875	2261.98	0.93627	2261.98	0.92654	2261.98	0.92087	2261.98	0.91731	2261.98	0.91433	2261.98	0.90657	2261.98	0.89157	2261.98	0.88714	2261.98	0.871	2261.98	0.85867
2260.05	1.02598	2260.05	1.01746	2260.05	1.00831	2260.05	1.00048	2260.05	0.98587	2260.05	0.97481	2260.05	0.96415	2260.05	0.95602	2260.05	0.94921	2260.05	0.93663	2260.05	0.92652	2260.05	0.92148	2260.05	0.91764	2260.05	0.9148	2260.05	0.90675	2260.05	0.89179	2260.05	0.88748	2260.05	0.87103	2260.05	0.85875
2258.12	1.02613	2258.12	1.01791	2258.12	1.00864	2258.12	1.00086	2258.12	0.98631	2258.12	0.97495	2258.12	0.96441	2258.12	0.95606	2258.12	0.94976	2258.12	0.93711	2258.12	0.92666	2258.12	0.92222	2258.12	0.91796	2258.12	0.91534	2258.12	0.9071	2258.12	0.89221	2258.12	0.88782	2258.12	0.87119	2258.12	0.85886
2256.19	1.02636	2256.19	1.01836	2256.19	1.00889	2256.19	1.00118	2256.19	0.98679	2256.19	0.97512	2256.19	0.96466	2256.19	0.95621	2256.19	0.9502	2256.19	0.93762	2256.19	0.92675	2256.19	0.92283	2256.19	0.91823	2256.19	0.91572	2256.19	0.90744	2256.19	0.89252	2256.19	0.88807	2256.19	0.87128	2256.19	0.85882
2254.26	1.02667	2254.26	1.01865	2254.26	1.00897	2254.26	1.00131	2254.26	0.9872	2254.26	0.97526	2254.26	0.96479	2254.26	0.95633	2254.26	0.95038	2254.26	0.93798	2254.26	0.92666	2254.26	0.92311	2254.26	0.9184	2254.26	0.9158	2254.26	0.90764	2254.26	0.89254	2254.26	0.88807	2254.26	0.87125	2254.26	0.85871
2252.34	1.02702	2252.34	1.01879	2252.34	1.00895	2252.34	1.00134	2252.34	0.98743	2252.34	0.97538	2252.34	0.96492	2252.34	0.9564	2252.34	0.95035	2252.34	0.93816	2252.34	0.92651	2252.34	0.92316	2252.34	0.91853	2252.34	0.91574	2252.34	0.9077	2252.34	0.89234	2252.34	0.88792	2252.34	0.87128	2252.34	0.85868
2250.41	1.02738	2250.41	1.01894	2250.41	1.00899	2250.41	1.00142	2250.41	0.98752	2250.41	0.97552	2250.41	0.96512	2250.41	0.95651	2250.41	0.95024	2250.41	0.9383	2250.41	0.92635	2250.41	0.92322	2250.41	0.91867	2250.41	0.91569	2250.41	0.90771	2250.41	0.89214	2250.41	0.8879	2250.41	0.87138	2250.41	0.8587
2248.48	1.02767	2248.48	1.01907	2248.48	1.00908	2248.48	1.00146	2248.48	0.98755	2248.48	0.97558	2248.48	0.96528	2248.48	0.95667	2248.48	0.95009	2248.48	0.93847	2248.48	0.92618	2248.48	0.92332	2248.48	0.91877	2248.48	0.91567	2248.48	0.9077	2248.48	0.89204	2248.48	0.88802	2248.48	0.87134	2248.48	0.85859
2246.55	1.02786	2246.55	1.01909	2246.55	1.00918	2246.55	1.00146	2246.55	0.98759	2246.55	0.97559	2246.55	0.96529	2246.55	0.95674	2246.55	0.94996	2246.55	0.93866	2246.55	0.92613	2246.55	0.92339	2246.55	0.91879	2246.55	0.91573	2246.55	0.90772	2246.55	0.89193	2246.55	0.88818	2246.55	0.87114	2246.55	0.85834
2244.62	1.02797	2244.62	1.01899	2244.62	1.00929	2244.62	1.00149	2244.62	0.98762	2244.62	0.97564	2244.62	0.96518	2244.62	0.9566	2244.62	0.94989	2244.62	0.93881	2244.62	0.92623	2244.62	0.92335	2244.62	0.91875	2244.62	0.91579	2244.62	0.90775	2244.62	0.8917	2244.62	0.88817	2244.62	0.87091	2244.62	0.858
2242.69	1.02804	2242.69	1.01882	2242.69	1.00943	2242.69	1.00152	2242.69	0.98759	2242.69	0.97569	2242.69	0.96502	2242.69	0.95641	2242.69	0.94989	2242.69	0.93883	2242.69	0.92637	2242.69	0.92319	2242.69	0.91864	2242.69	0.91572	2242.69	0.90771	2242.69	0.89142	2242.69	0.88796	2242.69	0.87075	2242.69	0.85766
2240.77	1.02806	2240.77	1.01868	2240.77	1.00954	2240.77	1.00146	2240.77	0.98759	2240.77	0.97568	2240.77	0.96494	2240.77	0.95639	2240.77	0.94986	2240.77	0.93872	2240.77	0.92641	2240.77	0.92295	2240.77	0.91845	2240.77	0.9156	2240.77	0.90766	2240.77	0.89122	2240.77	0.88771	2240.77	0.87069	2240.77	0.85741
2238.84	1.02805	2238.84	1.01855	2238.84	1.00967	2238.84	1.00127	2238.84	0.98775	2238.84	0.97561	2238.84	0.96491	2238.84	0.95649	2238.84	0.94969	2238.84	0.93855	2238.84	0.92635	2238.84	0.92273	2238.84	0.9182	2238.84	0.91555	2238.84	0.90761	2238.84	0.89111	2238.84	0.88744	2238.84	0.87064	2238.84	0.85728
2236.91	1.02816	2236.91	1.01846	2236.91	1.00991	2236.91	1.00109	2236.91	0.98802	2236.91	0.97558	2236.91	0.96483	2236.91	0.95662	2236.91	0.94949	2236.91	0.93844	2236.91	0.9263	2236.91	0.92271	2236.91	0.91804	2236.91	0.91568	2236.91	0.90755	2236.91	0.8911	2236.91	0.8871	2236.91	0.87054	2236.91	0.85724
2234.98	1.0283	2234.98	1.01847	2234.98	1.01018	2234.98	1.0011	2234.98	0.98821	2234.98	0.97558	2234.98	0.96473	2234.98	0.95671	2234.98	0.94946	2234.98	0.93837	2234.98	0.92622	2234.98	0.92291	2234.98	0.91806	2234.98	0.91591	2234.98	0.90751	2234.98	0.89115	2234.98	0.88675	2234.98	0.87045	2234.98	0.85722
2233.05	1.02828	2233.05	1.0185	2233.05	1.01027	2233.05	1.00123	2233.05	0.98823	2233.05	0.9755	2233.05	0.96464	2233.05	0.95666	2233.05	0.94954	2233.05	0.9382	2233.05	0.92603	2233.05	0.92308	2233.05	0.9181	2233.05	0.91603	2233.05	0.90748	2233.05	0.89114	2233.05	0.88648	2233.05	0.87042	2233.05	0.8572
2231.12	1.02806	2231.12	1.01846	2231.12	1.01021	2231.12	1.00134	2231.12	0.98817	2231.12	0.97532	2231.12	0.96454	2231.12	0.95656	2231.12	0.94956	2231.12	0.93794	2231.12	0.92587	2231.12	0.92304	2231.12	0.91808	2231.12	0.916	2231.12	0.90746	2231.12	0.89111	2231.12	0.88626	2231.12	0.87037	2231.12	0.85721
2229.2	1.02789	2229.2	1.01846	2229.2	1.01012	2229.2	1.00142	2229.2	0.9882	2229.2	0.97523	2229.2	0.96441	2229.2	0.95659	2229.2	0.94948	2229.2	0.93773	2229.2	0.92592	2229.2	0.92291	2229.2	0.91804	2229.2	0.91597	2229.2	0.90753	2229.2	0.89124	2229.2	0.88606	2229.2	0.87038	2229.2	0.85732
2227.27	1.02793	2227.27	1.01864	2227.27	1.01006	2227.27	1.00156	2227.27	0.98836	2227.27	0.97535	2227.27	0.96437	2227.27	0.95671	2227.27	0.94939	2227.27	0.93768	2227.27	0.92614	2227.27	0.9229	2227.27	0.91807	2227.27	0.91607	2227.27	0.90774	2227.27	0.89158	2227.27	0.88596	2227.27	0.87058	2227.27	0.85757
2225.34	1.02801	2225.34	1.0189	2225.34	1.00997	2225.34	1.00169	2225.34	0.9885	2225.34	0.97554	2225.34	0.96444	2225.34	0.95673	2225.34	0.94921	2225.34	0.93764	2225.34	0.92627	2225.34	0.92295	2225.34	0.91808	2225.34	0.9162	2225.34	0.90796	2225.34	0.8918	2225.34	0.88587	2225.34	0.87083	2225.34	0.8579
2223.41	1.02792	2223.41	1.0191	2223.41	1.00983	2223.41	1.00167	2223.41	0.9885	2223.41	0.97555	2223.41	0.96452	2223.41	0.95662	2223.41	0.9488	2223.41	0.93743	2223.41	0.9262	2223.41	0.92289	2223.41	0.918	2223.41	0.91619	2223.41	0.90808	2223.41	0.89168	2223.41	0.88561	2223.41	0.87089	2223.41	0.85823
2221.48	1.02776	2221.48	1.01926	2221.48	1.0097	2221.48	1.00157	2221.48	0.98847	2221.48	0.97539	2221.48	0.96464	2221.48	0.95655	2221.48	0.94829	2221.48	0.93715	2221.48	0.92617	2221.48	0.92276	2221.48	0.91792	2221.48	0.9161	2221.48	0.90818	2221.48	0.89143	2221.48	0.88524	2221.48	0.87084	2221.48	0.85861
2219.55	1.02769	2219.55	1.01942	2219.55	1.00962	2219.55	1.0015	2219.55	0.98855	2219.55	0.97532	2219.55	0.9649	2219.55	0.95667	2219.55	0.948	2219.55	0.93695	2219.55	0.9263	2219.55	0.92265	2219.55	0.91785	2219.55	0.91608	2219.55	0.90839	2219.55	0.89131	2219.55	0.88498	2219.55	0.87092	2219.55	0.85899
2217.63	1.0277	2217.63	1.01948	2217.63	1.00958	2217.63	1.00149	2217.63	0.98867	2217.63	0.97543	2217.63	0.96526	2217.63	0.95687	2217.63	0.94798	2217.63	0.93686	2217.63	0.92638	2217.63	0.92255	2217.63	0.91773	2217.63	0.91617	2217.63	0.9087	2217.63	0.89132	2217.63	0.88489	2217.63	0.87116	2217.63	0.85929
2215.7	1.02776	2215.7	1.0194	2215.7	1.00952	2215.7	1.00154	2215.7	0.98866	2215.7	0.97558	2215.7	0.96563	2215.7	0.957	2215.7	0.948	2215.7	0.93681	2215.7	0.92635	2215.7	0.92246	2215.7	0.91767	2215.7	0.9163	2215.7	0.90904	2215.7	0.89142	2215.7	0.88484	2215.7	0.87141	2215.7	0.85946
2213.77	1.02779	2213.77	1.01929	2213.77	1.00937	2213.77	1.0016	2213.77	0.98845	2213.77	0.97564	2213.77	0.9659	2213.77	0.95699	2213.77	0.94794	2213.77	0.93679	2213.77	0.92632	2213.77	0.9224	2213.77	0.91776	2213.77	0.91643	2213.77	0.90929	2213.77	0.89163	2213.77	0.88477	2213.77	0.87162	2213.77	0.85957
2211.84	1.02783	2211.84	1.01925	2211.84	1.00915	2211.84	1.0017	2211.84	0.98816	2211.84	0.97567	2211.84	0.96615	2211.84	0.95691	2211.84	0.94792	2211.84	0.93685	2211.84	0.92643	2211.84	0.92238	2211.84	0.91797	2211.84	0.9166	2211.84	0.90937	2211.84	0.89199	2211.84	0.88478	2211.84	0.87188	2211.84	0.85975
2209.91	1.028	2209.91	1.01927	2209.91	1.00903	2209.91	1.00186	2209.91	0.988	2209.91	0.97585	2209.91	0.9665	2209.91	0.9569	2209.91	0.94809	2209.91	0.937	2209.91	0.92666	2209.91	0.92248	2209.91	0.9183	2209.91	0.91687	2209.91	0.90944	2209.91	0.89244	2209.91	0.885	2209.91	0.87223	2209.91	0.86006
2207.98	1.02827	2207.98	1.01936	2207.98	1.00908	2207.98	1.00198	2207.98	0.98801	2207.98	0.97615	2207.98	0.96692	2207.98	0.95703	2207.98	0.94839	2207.98	0.93724	2207.98	0.92692	2207.98	0.92267	2207.98	0.91867	2207.98	0.91725	2207.98	0.90967	2207.98	0.89279	2207.98	0.88531	2207.98	0.87262	2207.98	0.86043
2206.06	1.02845	2206.06	1.01943	2206.06	1.00909	2206.06	1.0019	2206.06	0.988	2206.06	0.9764	2206.06	0.96717	2206.06	0.95714	2206.06	0.94859	2206.06	0.93747	2206.06	0.9271	2206.06	0.92279	2206.06	0.91894	2206.06	0.91756	2206.06	0.90996	2206.06	0.89299	2206.06	0.88555	2206.06	0.87297	2206.06	0.86071
2204.13	1.02845	2204.13	1.01933	2204.13	1.00896	2204.13	1.00168	2204.13	0.9878	2204.13	0.97651	2204.13	0.96717	2204.13	0.9571	2204.13	0.94859	2204.13	0.93764	2204.13	0.9272	2204.13	0.92277	2204.13	0.91904	2204.13	0.91758	2204.13	0.91013	2204.13	0.89311	2204.13	0.88567	2204.13	0.8733	2204.13	0.86088
2202.2	1.02838	2202.2	1.01906	2202.2	1.00885	2202.2	1.00151	2202.2	0.98749	2202.2	0.97655	2202.2	0.96699	2202.2	0.95701	2202.2	0.94849	2202.2	0.93786	2202.2	0.92731	2202.2	0.92269	2202.2	0.91908	2202.2	0.91735	2202.2	0.91022	2202.2	0.89319	2202.2	0.88565	2202.2	0.8737	2202.2	0.86102
2200.27	1.02834	2200.27	1.01887	2200.27	1.00885	2200.27	1.00141	2200.27	0.98722	2200.27	0.97661	2200.27	0.96682	2200.27	0.95701	2200.27	0.94838	2200.27	0.93822	2200.27	0.92751	2200.27	0.9227	2200.27	0.91918	2200.27	0.91715	2200.27	0.91037	2200.27	0.89333	2200.27	0.88555	2200.27	0.87417	2200.27	0.86121
2198.34	1.02835	2198.34	1.01898	2198.34	1.0089	2198.34	1.00136	2198.34	0.98713	2198.34	0.97682	2198.34	0.96687	2198.34	0.95714	2198.34	0.94833	2198.34	0.9387	2198.34	0.92785	2198.34	0.92286	2198.34	0.91935	2198.34	0.91721	2198.34	0.91059	2198.34	0.89356	2198.34	0.88552	2198.34	0.87465	2198.34	0.86157
2196.41	1.02826	2196.41	1.01925	2196.41	1.00891	2196.41	1.00134	2196.41	0.98716	2196.41	0.97714	2196.41	0.96699	2196.41	0.95726	2196.41	0.94827	2196.41	0.9391	2196.41	0.92818	2196.41	0.92309	2196.41	0.91948	2196.41	0.91735	2196.41	0.91078	2196.41	0.89371	2196.41	0.88556	2196.41	0.87499	2196.41	0.86194
2194.49	1.02802	2194.49	1.01941	2194.49	1.00892	2194.49	1.00136	2194.49	0.98716	2194.49	0.97747	2194.49	0.967	2194.49	0.95725	2194.49	0.94815	2194.49	0.93931	2194.49	0.92834	2194.49	0.92325	2194.49	0.91957	2194.49	0.91739	2194.49	0.9109	2194.49	0.89378	2194.49	0.88552	2194.49	0.87518	2194.49	0.86208
2192.56	1.02782	2192.56	1.01947	2192.56	1.009	2192.56	1.00151	2192.56	0.98716	2192.56	0.97783	2192.56	0.967	2192.56	0.95726	2192.56	0.9481	2192.56	0.93945	2192.56	0.92846	2192.56	0.92341	2192.56	0.91971	2192.56	0.91746	2192.56	0.91107	2192.56	0.89398	2192.56	0.88545	2192.56	0.8754	2192.56	0.86201
2190.63	1.02771	2190.63	1.01949	2190.63	1.00905	2190.63	1.00167	2190.63	0.98713	2190.63	0.97817	2190.63	0.96704	2190.63	0.95732	2190.63	0.94811	2190.63	0.93959	2190.63	0.9286	2190.63	0.92352	2190.63	0.9198	2190.63	0.91754	2190.63	0.91116	2190.63	0.89427	2190.63	0.88538	2190.63	0.87565	2190.63	0.86186
2188.7	1.0275	2188.7	1.0194	2188.7	1.0089	2188.7	1.00164	2188.7	0.98695	2188.7	0.97832	2188.7	0.96703	2188.7	0.95718	2188.7	0.94797	2188.7	0.93966	2188.7	0.9286	2188.7	0.92341	2188.7	0.91965	2188.7	0.91744	2188.7	0.91095	2188.7	0.8944	2188.7	0.8852	2188.7	0.87576	2188.7	0.86165
2186.77	1.02727	2186.77	1.01922	2186.77	1.00864	2186.77	1.00144	2186.77	0.98658	2186.77	0.97826	2186.77	0.96693	2186.77	0.95679	2186.77	0.94763	2186.77	0.93961	2186.77	0.92835	2186.77	0.92309	2186.77	0.91931	2186.77	0.91717	2186.77	0.91047	2186.77	0.89433	2186.77	0.88487	2186.77	0.87567	2186.77	0.8614
2184.84	1.02728	2184.84	1.01916	2184.84	1.00849	2184.84	1.00122	2184.84	0.98625	2184.84	0.97821	2184.84	0.96686	2184.84	0.95638	2184.84	0.94737	2184.84	0.93958	2184.84	0.92803	2184.84	0.92287	2184.84	0.91907	2184.84	0.91696	2184.84	0.91004	2184.84	0.89421	2184.84	0.88457	2184.84	0.87558	2184.84	0.86123
2182.92	1.02759	2182.92	1.0193	2182.92	1.0086	2182.92	1.00115	2182.92	0.98616	2182.92	0.97833	2182.92	0.96691	2182.92	0.9562	2182.92	0.94735	2182.92	0.93975	2182.92	0.92785	2182.92	0.92293	2182.92	0.91904	2182.92	0.91693	2182.92	0.90979	2182.92	0.89416	2182.92	0.88446	2182.92	0.87564	2182.92	0.86128
2180.99	1.02798	2180.99	1.01953	2180.99	1.00889	2180.99	1.00123	2180.99	0.98619	2180.99	0.97849	2180.99	0.96702	2180.99	0.95626	2180.99	0.94739	2180.99	0.94011	2180.99	0.92781	2180.99	0.92308	2180.99	0.91903	2180.99	0.91694	2180.99	0.90963	2180.99	0.8942	2180.99	0.88444	2180.99	0.87579	2180.99	0.86144
2179.06	1.02823	2179.06	1.0197	2179.06	1.00919	2179.06	1.00138	2179.06	0.98609	2179.06	0.97857	2179.06	0.96707	2179.06	0.95635	2179.06	0.94726	2179.06	0.94045	2179.06	0.92783	2179.06	0.92309	2179.06	0.91889	2179.06	0.91687	2179.06	0.90943	2179.06	0.8943	2179.06	0.88438	2179.06	0.87587	2179.06	0.86156
2177.13	1.02826	2177.13	1.01973	2177.13	1.00935	2177.13	1.00146	2177.13	0.9858	2177.13	0.97854	2177.13	0.967	2177.13	0.95627	2177.13	0.94694	2177.13	0.94058	2177.13	0.92776	2177.13	0.92287	2177.13	0.91858	2177.13	0.91663	2177.13	0.9091	2177.13	0.89431	2177.13	0.88419	2177.13	0.87578	2177.13	0.86147
2175.2	1.02806	2175.2	1.01959	2175.2	1.00922	2175.2	1.00128	2175.2	0.98539	2175.2	0.97835	2175.2	0.96676	2175.2	0.95596	2175.2	0.94652	2175.2	0.94036	2175.2	0.92742	2175.2	0.92242	2175.2	0.91811	2175.2	0.91613	2175.2	0.90853	2175.2	0.89411	2175.2	0.88382	2175.2	0.8754	2175.2	0.86102
2173.27	1.0277	2173.27	1.01925	2173.27	1.00875	2173.27	1.00077	2173.27	0.98494	2173.27	0.97798	2173.27	0.96633	2173.27	0.95552	2173.27	0.94607	2173.27	0.93981	2173.27	0.92683	2173.27	0.92188	2173.27	0.91745	2173.27	0.9154	2173.27	0.90778	2173.27	0.89371	2173.27	0.88328	2173.27	0.87479	2173.27	0.86025
2171.34	1.02731	2171.34	1.01876	2171.34	1.00811	2171.34	1.00008	2171.34	0.98449	2171.34	0.97743	2171.34	0.96572	2171.34	0.95507	2171.34	0.94572	2171.34	0.93912	2171.34	0.92618	2171.34	0.9214	2171.34	0.91666	2171.34	0.91458	2171.34	0.90698	2171.34	0.89324	2171.34	0.8827	2171.34	0.87411	2171.34	0.85939
2169.42	1.02704	2169.42	1.01832	2169.42	1.00757	2169.42	0.99941	2169.42	0.98406	2169.42	0.9769	2169.42	0.96513	2169.42	0.95467	2169.42	0.9455	2169.42	0.93844	2169.42	0.92566	2169.42	0.92102	2169.42	0.91599	2169.42	0.91377	2169.42	0.9062	2169.42	0.89278	2169.42	0.88215	2169.42	0.87345	2169.42	0.85865
2167.49	1.02692	2167.49	1.01812	2167.49	1.00723	2167.49	0.99888	2167.49	0.98379	2167.49	0.97652	2167.49	0.96476	2167.49	0.95439	2167.49	0.94541	2167.49	0.93786	2167.49	0.92525	2167.49	0.92068	2167.49	0.91552	2167.49	0.9131	2167.49	0.90548	2167.49	0.89239	2167.49	0.88166	2167.49	0.87293	2167.49	0.85809
2165.56	1.02694	2165.56	1.01822	2165.56	1.00715	2165.56	0.99855	2165.56	0.98376	2165.56	0.97631	2165.56	0.96464	2165.56	0.95429	2165.56	0.94543	2165.56	0.93747	2165.56	0.92486	2165.56	0.92042	2165.56	0.91517	2165.56	0.91263	2165.56	0.90492	2165.56	0.89213	2165.56	0.88128	2165.56	0.87259	2165.56	0.85774
2163.63	1.02712	2163.63	1.01842	2163.63	1.00724	2163.63	0.99848	2163.63	0.98387	2163.63	0.97614	2163.63	0.96457	2163.63	0.95428	2163.63	0.94547	2163.63	0.93729	2163.63	0.92448	2163.63	0.9202	2163.63	0.91486	2163.63	0.91229	2163.63	0.90452	2163.63	0.89198	2163.63	0.881	2163.63	0.87227	2163.63	0.85745
2161.7	1.02735	2161.7	1.01845	2161.7	1.00723	2161.7	0.99849	2161.7	0.98385	2161.7	0.97582	2161.7	0.96433	2161.7	0.9541	2161.7	0.94536	2161.7	0.9371	2161.7	0.92395	2161.7	0.91976	2161.7	0.91445	2161.7	0.91184	2161.7	0.904	2161.7	0.89166	2161.7	0.88058	2161.7	0.8717	2161.7	0.85693
2159.77	1.02745	2159.77	1.01823	2159.77	1.00698	2159.77	0.99837	2159.77	0.98351	2159.77	0.97534	2159.77	0.96386	2159.77	0.95366	2159.77	0.94505	2159.77	0.93667	2159.77	0.92319	2159.77	0.91895	2159.77	0.91389	2159.77	0.9112	2159.77	0.90314	2159.77	0.89095	2159.77	0.87982	2159.77	0.87082	2159.77	0.85602
2157.85	1.02745	2157.85	1.01791	2157.85	1.00663	2157.85	0.99814	2157.85	0.98299	2157.85	0.97477	2157.85	0.96331	2157.85	0.95313	2157.85	0.9446	2157.85	0.93601	2157.85	0.92235	2157.85	0.9179	2157.85	0.91321	2157.85	0.91037	2157.85	0.902	2157.85	0.89001	2157.85	0.87882	2157.85	0.86978	2157.85	0.85485
2155.92	1.02754	2155.92	1.01771	2155.92	1.00648	2155.92	0.99799	2155.92	0.98266	2155.92	0.97425	2155.92	0.96289	2155.92	0.95269	2155.92	0.9442	2155.92	0.9354	2155.92	0.92169	2155.92	0.91694	2155.92	0.91252	2155.92	0.90944	2155.92	0.90088	2155.92	0.88917	2155.92	0.87792	2155.92	0.86884	2155.92	0.85372
2153.99	1.02776	2153.99	1.01771	2153.99	1.00658	2153.99	0.99799	2153.99	0.98271	2153.99	0.97393	2153.99	0.96264	2153.99	0.95235	2153.99	0.94391	2153.99	0.93504	2153.99	0.92137	2153.99	0.91618	2153.99	0.91186	2153.99	0.90853	2153.99	0.89998	2153.99	0.88855	2153.99	0.87721	2153.99	0.86803	2153.99	0.85276
2152.06	1.02792	2152.06	1.01774	2152.06	1.00667	2152.06	0.99799	2152.06	0.98288	2152.06	0.97374	2152.06	0.9623	2152.06	0.95201	2152.06	0.94353	2152.06	0.9347	2152.06	0.92119	2152.06	0.91552	2152.06	0.91107	2152.06	0.90753	2152.06	0.89916	2152.06	0.88789	2152.06	0.87652	2152.06	0.8671	2152.06	0.85177
2150.13	1.02802	2150.13	1.01764	2150.13	1.00657	2150.13	0.99789	2150.13	0.98289	2150.13	0.9735	2150.13	0.96174	2150.13	0.95163	2150.13	0.94299	2150.13	0.93413	2150.13	0.92077	2150.13	0.91491	2150.13	0.9101	2150.13	0.9064	2150.13	0.89822	2150.13	0.88703	2150.13	0.87579	2150.13	0.86603	2150.13	0.85065
2148.2	1.02814	2148.2	1.01736	2148.2	1.00627	2148.2	0.99764	2148.2	0.98277	2148.2	0.97309	2148.2	0.961	2148.2	0.95112	2148.2	0.94234	2148.2	0.93334	2148.2	0.91996	2148.2	0.91425	2148.2	0.90901	2148.2	0.90524	2148.2	0.89713	2148.2	0.88595	2148.2	0.87497	2148.2	0.86486	2148.2	0.84939
2146.28	1.0282	2146.28	1.01694	2146.28	1.00581	2146.28	0.99716	2146.28	0.98255	2146.28	0.97251	2146.28	0.9602	2146.28	0.95043	2146.28	0.94154	2146.28	0.93242	2146.28	0.91885	2146.28	0.91343	2146.28	0.90783	2146.28	0.90405	2146.28	0.89596	2146.28	0.88467	2146.28	0.87391	2146.28	0.86352	2146.28	0.84798
2144.35	1.02809	2144.35	1.01647	2144.35	1.00521	2144.35	0.99646	2144.35	0.98219	2144.35	0.97179	2144.35	0.95935	2144.35	0.94956	2144.35	0.94059	2144.35	0.93131	2144.35	0.91763	2144.35	0.91236	2144.35	0.90656	2144.35	0.90273	2144.35	0.89464	2144.35	0.88318	2144.35	0.87257	2144.35	0.86203	2144.35	0.84639
2142.42	1.02786	2142.42	1.01599	2142.42	1.00451	2142.42	0.99564	2142.42	0.98174	2142.42	0.97097	2142.42	0.9584	2142.42	0.94862	2142.42	0.93958	2142.42	0.93002	2142.42	0.91637	2142.42	0.91103	2142.42	0.90518	2142.42	0.90121	2142.42	0.89319	2142.42	0.88153	2142.42	0.8711	2142.42	0.86043	2142.42	0.84466
2140.49	1.02768	2140.49	1.01562	2140.49	1.00385	2140.49	0.99485	2140.49	0.98129	2140.49	0.97013	2140.49	0.95736	2140.49	0.94775	2140.49	0.93865	2140.49	0.92878	2140.49	0.91518	2140.49	0.90966	2140.49	0.90386	2140.49	0.89957	2140.49	0.89179	2140.49	0.87991	2140.49	0.86966	2140.49	0.8588	2140.49	0.84299
2138.56	1.02757	2138.56	1.01533	2138.56	1.00331	2138.56	0.9941	2138.56	0.98086	2138.56	0.96936	2138.56	0.95633	2138.56	0.94697	2138.56	0.93783	2138.56	0.92769	2138.56	0.91413	2138.56	0.90839	2138.56	0.90265	2138.56	0.89801	2138.56	0.8905	2138.56	0.87839	2138.56	0.86829	2138.56	0.85723	2138.56	0.8415
2136.63	1.02751	2136.63	1.01508	2136.63	1.0029	2136.63	0.99343	2136.63	0.98041	2136.63	0.96867	2136.63	0.95539	2136.63	0.94626	2136.63	0.93706	2136.63	0.9267	2136.63	0.91319	2136.63	0.90719	2136.63	0.9015	2136.63	0.89661	2136.63	0.88929	2136.63	0.87697	2136.63	0.86699	2136.63	0.85573	2136.63	0.84012
2134.71	1.02741	2134.71	1.01484	2134.71	1.00252	2134.71	0.9928	2134.71	0.97994	2134.71	0.96789	2134.71	0.95452	2134.71	0.94554	2134.71	0.93628	2134.71	0.9257	2134.71	0.91233	2134.71	0.90601	2134.71	0.90031	2134.71	0.8953	2134.71	0.88808	2134.71	0.87571	2134.71	0.86569	2134.71	0.85417	2134.71	0.8387
2132.78	1.02718	2132.78	1.01449	2132.78	1.00204	2132.78	0.99213	2132.78	0.97941	2132.78	0.96694	2132.78	0.95362	2132.78	0.94469	2132.78	0.93548	2132.78	0.92459	2132.78	0.91145	2132.78	0.90473	2132.78	0.89904	2132.78	0.89394	2132.78	0.88676	2132.78	0.87444	2132.78	0.86431	2132.78	0.85251	2132.78	0.83713
2130.85	1.02687	2130.85	1.01396	2130.85	1.00147	2130.85	0.99141	2130.85	0.97878	2130.85	0.96595	2130.85	0.95261	2130.85	0.94371	2130.85	0.93465	2130.85	0.92331	2130.85	0.91051	2130.85	0.90335	2130.85	0.89769	2130.85	0.89244	2130.85	0.88529	2130.85	0.87305	2130.85	0.8628	2130.85	0.85092	2130.85	0.83546
2128.92	1.02651	2128.92	1.01334	2128.92	1.00091	2128.92	0.99074	2128.92	0.97808	2128.92	0.96498	2128.92	0.95147	2128.92	0.94277	2128.92	0.93375	2128.92	0.92189	2128.92	0.9095	2128.92	0.90195	2128.92	0.89624	2128.92	0.89085	2128.92	0.88366	2128.92	0.87163	2128.92	0.86115	2128.92	0.84947	2128.92	0.83384
2126.99	1.02614	2126.99	1.01279	2126.99	1.00045	2126.99	0.99016	2126.99	0.97749	2126.99	0.96402	2126.99	0.95038	2126.99	0.94204	2126.99	0.93282	2126.99	0.92052	2126.99	0.90841	2126.99	0.9007	2126.99	0.89484	2126.99	0.88939	2126.99	0.88209	2126.99	0.87036	2126.99	0.85957	2126.99	0.84814	2126.99	0.83249
2125.06	1.02579	2125.06	1.01238	2125.06	1.00012	2125.06	0.98965	2125.06	0.97706	2125.06	0.96314	2125.06	0.94948	2125.06	0.94134	2125.06	0.9319	2125.06	0.91931	2125.06	0.90726	2125.06	0.89965	2125.06	0.89359	2125.06	0.8882	2125.06	0.88071	2125.06	0.86924	2125.06	0.85821	2125.06	0.8468	2125.06	0.83143
2123.14	1.02541	2123.14	1.01196	2123.14	0.99979	2123.14	0.98919	2123.14	0.97656	2123.14	0.96239	2123.14	0.94863	2123.14	0.94046	2123.14	0.93101	2123.14	0.91819	2123.14	0.90609	2123.14	0.89869	2123.14	0.89243	2123.14	0.88709	2123.14	0.87943	2123.14	0.8682	2123.14	0.85692	2123.14	0.84542	2123.14	0.83044
2121.21	1.025	2121.21	1.01148	2121.21	0.99935	2121.21	0.98881	2121.21	0.97588	2121.21	0.96176	2121.21	0.94782	2121.21	0.93956	2121.21	0.93023	2121.21	0.9172	2121.21	0.90501	2121.21	0.89772	2121.21	0.89129	2121.21	0.88591	2121.21	0.8782	2121.21	0.86723	2121.21	0.85569	2121.21	0.84416	2121.21	0.82937
2119.28	1.02457	2119.28	1.01104	2119.28	0.9988	2119.28	0.98846	2119.28	0.97512	2119.28	0.96115	2119.28	0.94719	2119.28	0.9388	2119.28	0.92958	2119.28	0.91634	2119.28	0.90406	2119.28	0.89671	2119.28	0.89018	2119.28	0.88468	2119.28	0.87707	2119.28	0.86629	2119.28	0.85467	2119.28	0.8431	2119.28	0.82832
2117.35	1.02421	2117.35	1.01069	2117.35	0.99826	2117.35	0.98802	2117.35	0.97445	2117.35	0.9605	2117.35	0.94672	2117.35	0.93814	2117.35	0.92892	2117.35	0.91558	2117.35	0.90326	2117.35	0.89565	2117.35	0.88909	2117.35	0.88346	2117.35	0.87606	2117.35	0.86537	2117.35	0.85387	2117.35	0.84214	2117.35	0.8274
2115.42	1.02393	2115.42	1.01041	2115.42	0.99775	2115.42	0.98752	2115.42	0.97391	2115.42	0.95981	2115.42	0.94624	2115.42	0.93752	2115.42	0.92813	2115.42	0.91487	2115.42	0.90257	2115.42	0.89462	2115.42	0.8881	2115.42	0.88236	2115.42	0.87516	2115.42	0.86453	2115.42	0.85312	2115.42	0.84116	2115.42	0.82662
2113.49	1.02369	2113.49	1.01012	2113.49	0.99725	2113.49	0.98704	2113.49	0.97348	2113.49	0.95919	2113.49	0.94569	2113.49	0.9369	2113.49	0.92728	2113.49	0.91422	2113.49	0.90188	2113.49	0.89371	2113.49	0.88726	2113.49	0.88152	2113.49	0.87438	2113.49	0.86372	2113.49	0.85239	2113.49	0.84026	2113.49	0.82596
2111.57	1.02344	2111.57	1.00976	2111.57	0.99677	2111.57	0.98659	2111.57	0.97308	2111.57	0.95865	2111.57	0.94514	2111.57	0.93632	2111.57	0.92649	2111.57	0.91361	2111.57	0.90112	2111.57	0.8929	2111.57	0.88651	2111.57	0.8808	2111.57	0.87365	2111.57	0.86287	2111.57	0.85167	2111.57	0.83946	2111.57	0.82539
2109.64	1.02314	2109.64	1.00935	2109.64	0.99639	2109.64	0.98612	2109.64	0.97262	2109.64	0.95816	2109.64	0.94467	2109.64	0.93583	2109.64	0.92579	2109.64	0.91306	2109.64	0.90039	2109.64	0.89205	2109.64	0.88579	2109.64	0.88002	2109.64	0.87288	2109.64	0.86196	2109.64	0.85092	2109.64	0.83861	2109.64	0.82484
2107.71	1.023	2107.71	1.00904	2107.71	0.99621	2107.71	0.98573	2107.71	0.9722	2107.71	0.9578	2107.71	0.9444	2107.71	0.93561	2107.71	0.92537	2107.71	0.91269	2107.71	0.89994	2107.71	0.89127	2107.71	0.88525	2107.71	0.87933	2107.71	0.8723	2107.71	0.86128	2107.71	0.8503	2107.71	0.83782	2107.71	0.82436
2105.78	1.02312	2105.78	1.00895	2105.78	0.99619	2105.78	0.98557	2105.78	0.97198	2105.78	0.95774	2105.78	0.94445	2105.78	0.93568	2105.78	0.92539	2105.78	0.91251	2105.78	0.8998	2105.78	0.89075	2105.78	0.88496	2105.78	0.87889	2105.78	0.87213	2105.78	0.86105	2105.78	0.85004	2105.78	0.83731	2105.78	0.824
2103.85	1.02332	2103.85	1.00892	2103.85	0.99614	2103.85	0.98555	2103.85	0.97182	2103.85	0.95788	2103.85	0.94465	2103.85	0.93583	2103.85	0.9256	2103.85	0.91234	2103.85	0.89966	2103.85	0.89048	2103.85	0.88472	2103.85	0.87861	2103.85	0.87215	2103.85	0.86103	2103.85	0.85005	2103.85	0.83705	2103.85	0.82369
2101.92	1.02345	2101.92	1.00877	2101.92	0.996	2101.92	0.98557	2101.92	0.9715	2101.92	0.95797	2101.92	0.94469	2101.92	0.93584	2101.92	0.92573	2101.92	0.91217	2101.92	0.89937	2101.92	0.89035	2101.92	0.88456	2101.92	0.87836	2101.92	0.87212	2101.92	0.86097	2101.92	0.85006	2101.92	0.83684	2101.92	0.82343
2100	1.02354	2100	1.00862	2100	0.99583	2100	0.98568	2100	0.97101	2100	0.95795	2100	0.94451	2100	0.93563	2100	0.92586	2100	0.91209	2100	0.89914	2100	0.89037	2100	0.88468	2100	0.87814	2100	0.87204	2100	0.86093	2100	0.85001	2100	0.83662	2100	0.82335
2098.07	1.02348	2098.07	1.00847	2098.07	0.9956	2098.07	0.98579	2098.07	0.97052	2098.07	0.95781	2098.07	0.94415	2098.07	0.93526	2098.07	0.92602	2098.07	0.91205	2098.07	0.89904	2098.07	0.89047	2098.07	0.88494	2098.07	0.87795	2098.07	0.87197	2098.07	0.86098	2098.07	0.84994	2098.07	0.83641	2098.07	0.82344
2096.14	1.02325	2096.14	1.00816	2096.14	0.99525	2096.14	0.98562	2096.14	0.97008	2096.14	0.95755	2096.14	0.94367	2096.14	0.93486	2096.14	0.92612	2096.14	0.91198	2096.14	0.89897	2096.14	0.89048	2096.14	0.88501	2096.14	0.87777	2096.14	0.87184	2096.14	0.86099	2096.14	0.84985	2096.14	0.83627	2096.14	0.82353
2094.21	1.02291	2094.21	1.0077	2094.21	0.99479	2094.21	0.98509	2094.21	0.96967	2094.21	0.95724	2094.21	0.94311	2094.21	0.93456	2094.21	0.92608	2094.21	0.91193	2094.21	0.89887	2094.21	0.89033	2094.21	0.88493	2094.21	0.87761	2094.21	0.87162	2094.21	0.8608	2094.21	0.84979	2094.21	0.83623	2094.21	0.82355
2092.28	1.0225	2092.28	1.00725	2092.28	0.99433	2092.28	0.98447	2092.28	0.96933	2092.28	0.95701	2092.28	0.94254	2092.28	0.93436	2092.28	0.92586	2092.28	0.91191	2092.28	0.89883	2092.28	0.89016	2092.28	0.88491	2092.28	0.87743	2092.28	0.87143	2092.28	0.86057	2092.28	0.84982	2092.28	0.83632	2092.28	0.82359
2090.35	1.02214	2090.35	1.00688	2090.35	0.99403	2090.35	0.98405	2090.35	0.96917	2090.35	0.95686	2090.35	0.94214	2090.35	0.93423	2090.35	0.92559	2090.35	0.91189	2090.35	0.89895	2090.35	0.8902	2090.35	0.88503	2090.35	0.87726	2090.35	0.87139	2090.35	0.86061	2090.35	0.85	2090.35	0.83658	2090.35	0.82384
2088.42	1.0219	2088.42	1.00666	2088.42	0.99401	2088.42	0.98395	2088.42	0.96917	2088.42	0.95676	2088.42	0.94208	2088.42	0.93419	2088.42	0.92544	2088.42	0.91189	2088.42	0.89928	2088.42	0.89049	2088.42	0.8853	2088.42	0.87728	2088.42	0.87149	2088.42	0.86094	2088.42	0.85032	2088.42	0.83696	2088.42	0.82441
2086.5	1.02168	2086.5	1.00669	2086.5	0.99413	2086.5	0.98398	2086.5	0.96912	2086.5	0.95668	2086.5	0.94224	2086.5	0.93424	2086.5	0.92542	2086.5	0.91196	2086.5	0.89964	2086.5	0.89087	2086.5	0.88567	2086.5	0.87751	2086.5	0.87164	2086.5	0.86138	2086.5	0.85072	2086.5	0.8373	2086.5	0.82515
2084.57	1.02148	2084.57	1.00695	2084.57	0.99418	2084.57	0.98399	2084.57	0.96899	2084.57	0.95671	2084.57	0.94245	2084.57	0.93437	2084.57	0.92543	2084.57	0.91214	2084.57	0.89992	2084.57	0.89127	2084.57	0.886	2084.57	0.87784	2084.57	0.87179	2084.57	0.8619	2084.57	0.85114	2084.57	0.83756	2084.57	0.82583
2082.64	1.0214	2082.64	1.00723	2082.64	0.99418	2082.64	0.98405	2082.64	0.96895	2082.64	0.95694	2082.64	0.94276	2082.64	0.93462	2082.64	0.9255	2082.64	0.91244	2082.64	0.90019	2082.64	0.89172	2082.64	0.88625	2082.64	0.87815	2082.64	0.87194	2082.64	0.86251	2082.64	0.85158	2082.64	0.83793	2082.64	0.82638
2080.71	1.02154	2080.71	1.00737	2080.71	0.99423	2080.71	0.98418	2080.71	0.96906	2080.71	0.95728	2080.71	0.94311	2080.71	0.93497	2080.71	0.92564	2080.71	0.91278	2080.71	0.90044	2080.71	0.89218	2080.71	0.88652	2080.71	0.87849	2080.71	0.87212	2080.71	0.86314	2080.71	0.85207	2080.71	0.83851	2080.71	0.82679
2078.78	1.02191	2078.78	1.00749	2078.78	0.99445	2078.78	0.98444	2078.78	0.96928	2078.78	0.9577	2078.78	0.94349	2078.78	0.93542	2078.78	0.92591	2078.78	0.91321	2078.78	0.90073	2078.78	0.89277	2078.78	0.88693	2078.78	0.87904	2078.78	0.87245	2078.78	0.86389	2078.78	0.85267	2078.78	0.83929	2078.78	0.82725
2076.85	1.02239	2076.85	1.00769	2076.85	0.99479	2076.85	0.98485	2076.85	0.96956	2076.85	0.95822	2076.85	0.94394	2076.85	0.93593	2076.85	0.92635	2076.85	0.91381	2076.85	0.9012	2076.85	0.89355	2076.85	0.88746	2076.85	0.87985	2076.85	0.87294	2076.85	0.86477	2076.85	0.85336	2076.85	0.84019	2076.85	0.828
2074.93	1.02275	2074.93	1.00793	2074.93	0.99514	2074.93	0.98539	2074.93	0.96984	2074.93	0.9588	2074.93	0.94442	2074.93	0.9364	2074.93	0.92691	2074.93	0.91454	2074.93	0.90183	2074.93	0.89442	2074.93	0.888	2074.93	0.88071	2074.93	0.87356	2074.93	0.86561	2074.93	0.85405	2074.93	0.84099	2074.93	0.82904
2073	1.02303	2073	1.00827	2073	0.99553	2073	0.98611	2073	0.97023	2073	0.95949	2073	0.94499	2073	0.93692	2073	0.92763	2073	0.91538	2073	0.90258	2073	0.89535	2073	0.88864	2073	0.88158	2073	0.87439	2073	0.8664	2073	0.85482	2073	0.84175	2073	0.83027
2071.07	1.02335	2071.07	1.00878	2071.07	0.99597	2071.07	0.98684	2071.07	0.97079	2071.07	0.96028	2071.07	0.94571	2071.07	0.93762	2071.07	0.92845	2071.07	0.91623	2071.07	0.90339	2071.07	0.89638	2071.07	0.88948	2071.07	0.88246	2071.07	0.87542	2071.07	0.86726	2071.07	0.85571	2071.07	0.84266	2071.07	0.8315
2069.14	1.02361	2069.14	1.00937	2069.14	0.99638	2069.14	0.98742	2069.14	0.97138	2069.14	0.96098	2069.14	0.94646	2069.14	0.9384	2069.14	0.92914	2069.14	0.91698	2069.14	0.90408	2069.14	0.89737	2069.14	0.89039	2069.14	0.88325	2069.14	0.87648	2069.14	0.86811	2069.14	0.85661	2069.14	0.8436	2069.14	0.83255
2067.21	1.02372	2067.21	1.00985	2067.21	0.9966	2067.21	0.98784	2067.21	0.9719	2067.21	0.96141	2067.21	0.9471	2067.21	0.93907	2067.21	0.92963	2067.21	0.91757	2067.21	0.90453	2067.21	0.8982	2067.21	0.8911	2067.21	0.88389	2067.21	0.87737	2067.21	0.86886	2067.21	0.85733	2067.21	0.84434	2067.21	0.8334
2065.28	1.02373	2065.28	1.01009	2065.28	0.99649	2065.28	0.98813	2065.28	0.97229	2065.28	0.96166	2065.28	0.94752	2065.28	0.93953	2065.28	0.92992	2065.28	0.91791	2065.28	0.90479	2065.28	0.89879	2065.28	0.89152	2065.28	0.88441	2065.28	0.87807	2065.28	0.86948	2065.28	0.85783	2065.28	0.84486	2065.28	0.83404
2063.36	1.02372	2063.36	1.01014	2063.36	0.99618	2063.36	0.98834	2063.36	0.97254	2063.36	0.96191	2063.36	0.94776	2063.36	0.93987	2063.36	0.93015	2063.36	0.91801	2063.36	0.90498	2063.36	0.89923	2063.36	0.89181	2063.36	0.88491	2063.36	0.87867	2063.36	0.87	2063.36	0.85822	2063.36	0.84527	2063.36	0.83448
2061.43	1.02373	2061.43	1.01017	2061.43	0.99593	2061.43	0.98857	2061.43	0.97275	2061.43	0.96231	2061.43	0.94798	2061.43	0.94029	2061.43	0.93048	2061.43	0.91803	2061.43	0.90524	2061.43	0.89968	2061.43	0.89225	2061.43	0.88547	2061.43	0.8793	2061.43	0.87049	2061.43	0.85873	2061.43	0.84564	2061.43	0.83483
2059.5	1.02381	2059.5	1.01039	2059.5	0.99593	2059.5	0.98884	2059.5	0.97312	2059.5	0.96293	2059.5	0.94828	2059.5	0.94087	2059.5	0.93095	2059.5	0.91819	2059.5	0.90565	2059.5	0.90025	2059.5	0.8929	2059.5	0.8861	2059.5	0.88001	2059.5	0.87105	2059.5	0.85946	2059.5	0.84609	2059.5	0.83526
2057.57	1.02404	2057.57	1.01086	2057.57	0.99619	2057.57	0.98914	2057.57	0.97372	2057.57	0.96374	2057.57	0.94868	2057.57	0.94154	2057.57	0.93154	2057.57	0.91866	2057.57	0.90624	2057.57	0.901	2057.57	0.89368	2057.57	0.88686	2057.57	0.88077	2057.57	0.87166	2057.57	0.86039	2057.57	0.84671	2057.57	0.83588
2055.64	1.0243	2055.64	1.01134	2055.64	0.99657	2055.64	0.98941	2055.64	0.97433	2055.64	0.96457	2055.64	0.94913	2055.64	0.94215	2055.64	0.93209	2055.64	0.91926	2055.64	0.90692	2055.64	0.90174	2055.64	0.89444	2055.64	0.88762	2055.64	0.88143	2055.64	0.87215	2055.64	0.86134	2055.64	0.84734	2055.64	0.83655
2053.71	1.0244	2053.71	1.01161	2053.71	0.99685	2053.71	0.98956	2053.71	0.97471	2053.71	0.96519	2053.71	0.94949	2053.71	0.94254	2053.71	0.93245	2053.71	0.91964	2053.71	0.90745	2053.71	0.90217	2053.71	0.89501	2053.71	0.88819	2053.71	0.88187	2053.71	0.87236	2053.71	0.86207	2053.71	0.84775	2053.71	0.83703
2051.79	1.02431	2051.79	1.0117	2051.79	0.99698	2051.79	0.98959	2051.79	0.97484	2051.79	0.96551	2051.79	0.94968	2051.79	0.94276	2051.79	0.93266	2051.79	0.91977	2051.79	0.9078	2051.79	0.90231	2051.79	0.8954	2051.79	0.88856	2051.79	0.88217	2051.79	0.8724	2051.79	0.86255	2051.79	0.84791	2051.79	0.8373
2049.86	1.02425	2049.86	1.01172	2049.86	0.99708	2049.86	0.98959	2049.86	0.97488	2049.86	0.96573	2049.86	0.94971	2049.86	0.94295	2049.86	0.93272	2049.86	0.9199	2049.86	0.90805	2049.86	0.90238	2049.86	0.89579	2049.86	0.88886	2049.86	0.88251	2049.86	0.87249	2049.86	0.86292	2049.86	0.84787	2049.86	0.83747
2047.93	1.0243	2047.93	1.01174	2047.93	0.99719	2047.93	0.98971	2047.93	0.97491	2047.93	0.96601	2047.93	0.94976	2047.93	0.94316	2047.93	0.93267	2047.93	0.92016	2047.93	0.90824	2047.93	0.90255	2047.93	0.89623	2047.93	0.88924	2047.93	0.88289	2047.93	0.87275	2047.93	0.86331	2047.93	0.84777	2047.93	0.83757
2046	1.02447	2046	1.01187	2046	0.9973	2046	0.98999	2046	0.97495	2046	0.9664	2046	0.95002	2046	0.94341	2046	0.93266	2046	0.92049	2046	0.90841	2046	0.90286	2046	0.89671	2046	0.88981	2046	0.88326	2046	0.8731	2046	0.86377	2046	0.84773	2046	0.83769
2044.07	1.02478	2044.07	1.01218	2044.07	0.99751	2044.07	0.99039	2044.07	0.97512	2044.07	0.9669	2044.07	0.95048	2044.07	0.94376	2044.07	0.93276	2044.07	0.92081	2044.07	0.90866	2044.07	0.90332	2044.07	0.89723	2044.07	0.89047	2044.07	0.88366	2044.07	0.87346	2044.07	0.8643	2044.07	0.84789	2044.07	0.83799
2042.14	1.02516	2042.14	1.01254	2042.14	0.99784	2042.14	0.99079	2042.14	0.97549	2042.14	0.96745	2042.14	0.95097	2042.14	0.94416	2042.14	0.93288	2042.14	0.92115	2042.14	0.90905	2042.14	0.90383	2042.14	0.89773	2042.14	0.89105	2042.14	0.88409	2042.14	0.87372	2042.14	0.86485	2042.14	0.84825	2042.14	0.83846
2040.22	1.02545	2040.22	1.01278	2040.22	0.99805	2040.22	0.99103	2040.22	0.97598	2040.22	0.96784	2040.22	0.95127	2040.22	0.9445	2040.22	0.93294	2040.22	0.92145	2040.22	0.90942	2040.22	0.90421	2040.22	0.89803	2040.22	0.89149	2040.22	0.88442	2040.22	0.87379	2040.22	0.86525	2040.22	0.84859	2040.22	0.83881
2038.29	1.02551	2038.29	1.01276	2038.29	0.99789	2038.29	0.99099	2038.29	0.97632	2038.29	0.96785	2038.29	0.95126	2038.29	0.94464	2038.29	0.93278	2038.29	0.92154	2038.29	0.90955	2038.29	0.90432	2038.29	0.898	2038.29	0.89173	2038.29	0.88456	2038.29	0.87352	2038.29	0.86533	2038.29	0.84864	2038.29	0.8388
2036.36	1.0254	2036.36	1.01251	2036.36	0.99747	2036.36	0.99073	2036.36	0.97636	2036.36	0.96757	2036.36	0.95097	2036.36	0.94461	2036.36	0.93249	2036.36	0.92138	2036.36	0.90935	2036.36	0.90426	2036.36	0.8978	2036.36	0.89178	2036.36	0.88456	2036.36	0.87305	2036.36	0.86525	2036.36	0.84842	2036.36	0.83857
2034.43	1.02539	2034.43	1.01235	2034.43	0.99721	2034.43	0.99061	2034.43	0.97636	2034.43	0.96744	2034.43	0.95074	2034.43	0.94459	2034.43	0.93248	2034.43	0.92128	2034.43	0.90914	2034.43	0.90429	2034.43	0.89786	2034.43	0.89194	2034.43	0.88467	2034.43	0.87276	2034.43	0.8653	2034.43	0.84828	2034.43	0.83852
2032.5	1.0256	2032.5	1.01245	2032.5	0.99733	2032.5	0.99074	2032.5	0.97657	2032.5	0.96764	2032.5	0.95082	2032.5	0.94468	2032.5	0.93291	2032.5	0.92146	2032.5	0.90915	2032.5	0.9045	2032.5	0.89834	2032.5	0.89236	2032.5	0.88505	2032.5	0.87285	2032.5	0.86546	2032.5	0.84839	2032.5	0.83877
2030.57	1.02591	2030.57	1.0128	2030.57	0.99766	2030.57	0.99091	2030.57	0.97698	2030.57	0.96797	2030.57	0.95123	2030.57	0.94496	2030.57	0.93357	2030.57	0.92182	2030.57	0.9094	2030.57	0.90482	2030.57	0.89899	2030.57	0.89292	2030.57	0.88562	2030.57	0.87321	2030.57	0.86564	2030.57	0.84862	2030.57	0.83917
2028.65	1.02619	2028.65	1.01323	2028.65	0.99804	2028.65	0.99101	2028.65	0.97734	2028.65	0.96821	2028.65	0.95173	2028.65	0.94543	2028.65	0.9342	2028.65	0.92221	2028.65	0.90974	2028.65	0.90516	2028.65	0.89952	2028.65	0.89343	2028.65	0.8861	2028.65	0.87368	2028.65	0.86584	2028.65	0.84885	2028.65	0.83948
2026.72	1.02642	2026.72	1.01351	2026.72	0.99831	2026.72	0.99111	2026.72	0.97742	2026.72	0.96827	2026.72	0.95207	2026.72	0.94588	2026.72	0.93465	2026.72	0.92259	2026.72	0.91006	2026.72	0.9054	2026.72	0.89979	2026.72	0.89388	2026.72	0.88638	2026.72	0.87403	2026.72	0.86603	2026.72	0.849	2026.72	0.8396
2024.79	1.02654	2024.79	1.01352	2024.79	0.99833	2024.79	0.99121	2024.79	0.97718	2024.79	0.96814	2024.79	0.95212	2024.79	0.94611	2024.79	0.93484	2024.79	0.92289	2024.79	0.91027	2024.79	0.90547	2024.79	0.89983	2024.79	0.89422	2024.79	0.88648	2024.79	0.8741	2024.79	0.86618	2024.79	0.84905	2024.79	0.83951
2022.86	1.02649	2022.86	1.01333	2022.86	0.99816	2022.86	0.99126	2022.86	0.97687	2022.86	0.96793	2022.86	0.95203	2022.86	0.94616	2022.86	0.93483	2022.86	0.92299	2022.86	0.91033	2022.86	0.9054	2022.86	0.89975	2022.86	0.89439	2022.86	0.88649	2022.86	0.87393	2022.86	0.86623	2022.86	0.84908	2022.86	0.83929
2020.93	1.02643	2020.93	1.01322	2020.93	0.99813	2020.93	0.99143	2020.93	0.97677	2020.93	0.96781	2020.93	0.95213	2020.93	0.94629	2020.93	0.93482	2020.93	0.92315	2020.93	0.91044	2020.93	0.90543	2020.93	0.89975	2020.93	0.89458	2020.93	0.88664	2020.93	0.87393	2020.93	0.8663	2020.93	0.84932	2020.93	0.83925
2019	1.02644	2019	1.01332	2019	0.99829	2019	0.99175	2019	0.97694	2019	0.96776	2019	0.9525	2019	0.94664	2019	0.93499	2019	0.92359	2019	0.91072	2019	0.90562	2019	0.89993	2019	0.89491	2019	0.88701	2019	0.87428	2019	0.86655	2019	0.84988	2019	0.83943
2017.08	1.02649	2017.08	1.01347	2017.08	0.99848	2017.08	0.9921	2017.08	0.97726	2017.08	0.96768	2017.08	0.95292	2017.08	0.94708	2017.08	0.93533	2017.08	0.92412	2017.08	0.91109	2017.08	0.90588	2017.08	0.90023	2017.08	0.89532	2017.08	0.88739	2017.08	0.87472	2017.08	0.86694	2017.08	0.85062	2017.08	0.83964
2015.15	1.02655	2015.15	1.01359	2015.15	0.99869	2015.15	0.99241	2015.15	0.97769	2015.15	0.96756	2015.15	0.95333	2015.15	0.94749	2015.15	0.9357	2015.15	0.92458	2015.15	0.91151	2015.15	0.90619	2015.15	0.90057	2015.15	0.89575	2015.15	0.88769	2015.15	0.87508	2015.15	0.86737	2015.15	0.85135	2015.15	0.83983
2013.22	1.02659	2013.22	1.01369	2013.22	0.99897	2013.22	0.99271	2013.22	0.97817	2013.22	0.96743	2013.22	0.95378	2013.22	0.94784	2013.22	0.93604	2013.22	0.92499	2013.22	0.91194	2013.22	0.90652	2013.22	0.90099	2013.22	0.89624	2013.22	0.88807	2013.22	0.87547	2013.22	0.86773	2013.22	0.85194	2013.22	0.84008
2011.29	1.02657	2011.29	1.01375	2011.29	0.99927	2011.29	0.99294	2011.29	0.97859	2011.29	0.96733	2011.29	0.9542	2011.29	0.94807	2011.29	0.93635	2011.29	0.9254	2011.29	0.91228	2011.29	0.90676	2011.29	0.90144	2011.29	0.89672	2011.29	0.88852	2011.29	0.87596	2011.29	0.86803	2011.29	0.85242	2011.29	0.84043
2009.36	1.02646	2009.36	1.01366	2009.36	0.99944	2009.36	0.99309	2009.36	0.97884	2009.36	0.96727	2009.36	0.95445	2009.36	0.94816	2009.36	0.93663	2009.36	0.92574	2009.36	0.91244	2009.36	0.90685	2009.36	0.90181	2009.36	0.89711	2009.36	0.8889	2009.36	0.8764	2009.36	0.86833	2009.36	0.85279	2009.36	0.84078
2007.43	1.02633	2007.43	1.01347	2007.43	0.99952	2007.43	0.9932	2007.43	0.97903	2007.43	0.96724	2007.43	0.95464	2007.43	0.94825	2007.43	0.93688	2007.43	0.92607	2007.43	0.91261	2007.43	0.90691	2007.43	0.90205	2007.43	0.89746	2007.43	0.8892	2007.43	0.87671	2007.43	0.86867	2007.43	0.85311	2007.43	0.84112
2005.51	1.02637	2005.51	1.01339	2005.51	0.99967	2005.51	0.99342	2005.51	0.97932	2005.51	0.96727	2005.51	0.955	2005.51	0.94851	2005.51	0.93723	2005.51	0.92653	2005.51	0.91301	2005.51	0.90705	2005.51	0.90237	2005.51	0.89793	2005.51	0.88961	2005.51	0.877	2005.51	0.86917	2005.51	0.85349	2005.51	0.84161
2003.58	1.02662	2003.58	1.01359	2003.58	1	2003.58	0.99382	2003.58	0.97971	2003.58	0.96735	2003.58	0.95555	2003.58	0.94893	2003.58	0.93778	2003.58	0.92711	2003.58	0.91362	2003.58	0.90734	2003.58	0.90298	2003.58	0.89858	2003.58	0.89024	2003.58	0.87744	2003.58	0.86991	2003.58	0.85393	2003.58	0.84232
2001.65	1.02694	2001.65	1.01398	2001.65	1.00044	2001.65	0.99435	2001.65	0.98016	2001.65	0.96742	2001.65	0.95619	2001.65	0.94937	2001.65	0.93842	2001.65	0.92774	2001.65	0.91429	2001.65	0.90773	2001.65	0.90377	2001.65	0.89932	2001.65	0.891	2001.65	0.87798	2001.65	0.87073	2001.65	0.85446	2001.65	0.84316
1999.72	1.02721	1999.72	1.01427	1999.72	1.00081	1999.72	0.99486	1999.72	0.98062	1999.72	0.96742	1999.72	0.95679	1999.72	0.94974	1999.72	0.93903	1999.72	0.92837	1999.72	0.9149	1999.72	0.90819	1999.72	0.9045	1999.72	0.90001	1999.72	0.89174	1999.72	0.87846	1999.72	0.87142	1999.72	0.85507	1999.72	0.84393
1997.79	1.02744	1997.79	1.01433	1997.79	1.00114	1997.79	0.99525	1997.79	0.98109	1997.79	0.96742	1997.79	0.95727	1997.79	0.95008	1997.79	0.93963	1997.79	0.92894	1997.79	0.91547	1997.79	0.90868	1997.79	0.90507	1997.79	0.90063	1997.79	0.89242	1997.79	0.8789	1997.79	0.87195	1997.79	0.85571	1997.79	0.84456
1995.86	1.02764	1995.86	1.01425	1995.86	1.00144	1995.86	0.99551	1995.86	0.98146	1995.86	0.96745	1995.86	0.95762	1995.86	0.95041	1995.86	0.94015	1995.86	0.92944	1995.86	0.91598	1995.86	0.90905	1995.86	0.90542	1995.86	0.90112	1995.86	0.89301	1995.86	0.8793	1995.86	0.87239	1995.86	0.85625	1995.86	0.84499
1993.93	1.02773	1993.93	1.01411	1993.93	1.00165	1993.93	0.99571	1993.93	0.98169	1993.93	0.96748	1993.93	0.95796	1993.93	0.95062	1993.93	0.94055	1993.93	0.92979	1993.93	0.91641	1993.93	0.90931	1993.93	0.90562	1993.93	0.90148	1993.93	0.89348	1993.93	0.87963	1993.93	0.87279	1993.93	0.85658	1993.93	0.84526
1992.01	1.02779	1992.01	1.01402	1992.01	1.00183	1992.01	0.99598	1992.01	0.98187	1992.01	0.96755	1992.01	0.95836	1992.01	0.95071	1992.01	0.941	1992.01	0.93002	1992.01	0.91682	1992.01	0.90963	1992.01	0.90585	1992.01	0.90186	1992.01	0.8939	1992.01	0.87996	1992.01	0.8732	1992.01	0.8569	1992.01	0.84555
1990.08	1.02786	1990.08	1.014	1990.08	1.002	1990.08	0.99629	1990.08	0.98207	1990.08	0.96767	1990.08	0.95873	1990.08	0.95079	1990.08	0.94148	1990.08	0.93021	1990.08	0.91721	1990.08	0.91009	1990.08	0.90619	1990.08	0.90234	1990.08	0.89425	1990.08	0.88034	1990.08	0.87362	1990.08	0.85735	1990.08	0.84586
1988.15	1.02785	1988.15	1.01394	1988.15	1.00211	1988.15	0.99652	1988.15	0.98221	1988.15	0.96775	1988.15	0.95888	1988.15	0.95084	1988.15	0.94178	1988.15	0.9304	1988.15	0.91751	1988.15	0.91056	1988.15	0.90654	1988.15	0.90283	1988.15	0.89445	1988.15	0.88072	1988.15	0.87392	1988.15	0.85782	1988.15	0.84614
1986.22	1.02769	1986.22	1.01382	1986.22	1.00215	1986.22	0.99656	1986.22	0.98224	1986.22	0.96774	1986.22	0.95876	1986.22	0.95076	1986.22	0.9419	1986.22	0.93062	1986.22	0.91776	1986.22	0.91095	1986.22	0.90689	1986.22	0.90325	1986.22	0.89451	1986.22	0.88107	1986.22	0.87409	1986.22	0.85812	1986.22	0.84641
1984.29	1.02743	1984.29	1.01368	1984.29	1.00221	1984.29	0.99648	1984.29	0.9823	1984.29	0.96772	1984.29	0.95859	1984.29	0.95064	1984.29	0.94195	1984.29	0.93088	1984.29	0.91806	1984.29	0.91122	1984.29	0.90726	1984.29	0.9036	1984.29	0.89459	1984.29	0.88144	1984.29	0.87425	1984.29	0.85827	1984.29	0.84671
1982.36	1.02714	1982.36	1.01354	1982.36	1.00236	1982.36	0.99637	1982.36	0.98245	1982.36	0.96772	1982.36	0.95856	1982.36	0.9507	1982.36	0.94192	1982.36	0.93119	1982.36	0.91845	1982.36	0.9114	1982.36	0.90757	1982.36	0.90389	1982.36	0.8948	1982.36	0.88184	1982.36	0.87448	1982.36	0.8585	1982.36	0.84702
1980.44	1.02695	1980.44	1.01349	1980.44	1.00261	1980.44	0.99633	1980.44	0.98261	1980.44	0.96773	1980.44	0.95869	1980.44	0.95097	1980.44	0.94187	1980.44	0.93155	1980.44	0.91892	1980.44	0.91157	1980.44	0.90782	1980.44	0.90416	1980.44	0.895	1980.44	0.88219	1980.44	0.8748	1980.44	0.85892	1980.44	0.84727
1978.51	1.02694	1978.51	1.01366	1978.51	1.00296	1978.51	0.99652	1978.51	0.98279	1978.51	0.96785	1978.51	0.95893	1978.51	0.95131	1978.51	0.94194	1978.51	0.93193	1978.51	0.91948	1978.51	0.91191	1978.51	0.90812	1978.51	0.90446	1978.51	0.89517	1978.51	0.88256	1978.51	0.87522	1978.51	0.85941	1978.51	0.84746
1976.58	1.02703	1976.58	1.01404	1976.58	1.00337	1976.58	0.99687	1976.58	0.98302	1976.58	0.96806	1976.58	0.9593	1976.58	0.95159	1976.58	0.94212	1976.58	0.93226	1976.58	0.92004	1976.58	0.91248	1976.58	0.90844	1976.58	0.90476	1976.58	0.89547	1976.58	0.8831	1976.58	0.87568	1976.58	0.85981	1976.58	0.84766
1974.65	1.02709	1974.65	1.01449	1974.65	1.00373	1974.65	0.99716	1974.65	0.98319	1974.65	0.96816	1974.65	0.95969	1974.65	0.9518	1974.65	0.9423	1974.65	0.93254	1974.65	0.92048	1974.65	0.91306	1974.65	0.90865	1974.65	0.90501	1974.65	0.89584	1974.65	0.8837	1974.65	0.87594	1974.65	0.85999	1974.65	0.84783
1972.72	1.02708	1972.72	1.01492	1972.72	1.00395	1972.72	0.99726	1972.72	0.98327	1972.72	0.9681	1972.72	0.95992	1972.72	0.95189	1972.72	0.94241	1972.72	0.93281	1972.72	0.92077	1972.72	0.91339	1972.72	0.90869	1972.72	0.9052	1972.72	0.89611	1972.72	0.88413	1972.72	0.87597	1972.72	0.86001	1972.72	0.8479
1970.79	1.02707	1970.79	1.01523	1970.79	1.00406	1970.79	0.99725	1970.79	0.98331	1970.79	0.96804	1970.79	0.95993	1970.79	0.95188	1970.79	0.9424	1970.79	0.93306	1970.79	0.92089	1970.79	0.91351	1970.79	0.90854	1970.79	0.90528	1970.79	0.89625	1970.79	0.88437	1970.79	0.87588	1970.79	0.86002	1970.79	0.84784
1968.87	1.02718	1968.87	1.01539	1968.87	1.00415	1968.87	0.99731	1968.87	0.98338	1968.87	0.96811	1968.87	0.9599	1968.87	0.9519	1968.87	0.94231	1968.87	0.93329	1968.87	0.92095	1968.87	0.91366	1968.87	0.9083	1968.87	0.90532	1968.87	0.89637	1968.87	0.88453	1968.87	0.87577	1968.87	0.86018	1968.87	0.84777
1966.94	1.02744	1966.94	1.01551	1966.94	1.00428	1966.94	0.99752	1966.94	0.98353	1966.94	0.96827	1966.94	0.95997	1966.94	0.95203	1966.94	0.94231	1966.94	0.93343	1966.94	0.92106	1966.94	0.914	1966.94	0.9082	1966.94	0.90549	1966.94	0.89658	1966.94	0.88468	1966.94	0.87576	1966.94	0.86054	1966.94	0.84788
1965.01	1.02772	1965.01	1.0158	1965.01	1.00455	1965.01	0.99785	1965.01	0.98375	1965.01	0.96851	1965.01	0.9601	1965.01	0.95226	1965.01	0.94254	1965.01	0.93354	1965.01	0.92128	1965.01	0.91456	1965.01	0.90844	1965.01	0.90586	1965.01	0.89699	1965.01	0.88488	1965.01	0.87597	1965.01	0.86099	1965.01	0.84828
1963.08	1.02784	1963.08	1.01622	1963.08	1.00483	1963.08	0.99826	1963.08	0.9839	1963.08	0.96882	1963.08	0.9602	1963.08	0.95246	1963.08	0.94289	1963.08	0.93367	1963.08	0.9216	1963.08	0.91517	1963.08	0.90887	1963.08	0.90631	1963.08	0.89755	1963.08	0.88509	1963.08	0.8763	1963.08	0.86134	1963.08	0.84879
1961.15	1.02765	1961.15	1.0165	1961.15	1.00493	1961.15	0.99859	1961.15	0.9839	1961.15	0.96912	1961.15	0.96019	1961.15	0.95248	1961.15	0.94313	1961.15	0.93375	1961.15	0.92189	1961.15	0.91559	1961.15	0.90918	1961.15	0.90659	1961.15	0.89799	1961.15	0.88517	1961.15	0.87647	1961.15	0.86145	1961.15	0.84916
1959.22	1.02725	1959.22	1.01661	1959.22	1.00484	1959.22	0.99873	1959.22	0.98379	1959.22	0.96931	1959.22	0.96011	1959.22	0.95236	1959.22	0.94323	1959.22	0.93368	1959.22	0.92201	1959.22	0.91574	1959.22	0.90931	1959.22	0.90667	1959.22	0.89825	1959.22	0.8851	1959.22	0.87651	1959.22	0.86137	1959.22	0.8493
1957.3	1.02689	1957.3	1.01667	1957.3	1.00471	1957.3	0.99863	1957.3	0.98368	1957.3	0.9694	1957.3	0.96006	1957.3	0.95228	1957.3	0.94322	1957.3	0.93347	1957.3	0.92197	1957.3	0.91575	1957.3	0.90943	1957.3	0.90662	1957.3	0.89839	1957.3	0.88499	1957.3	0.87656	1957.3	0.86132	1957.3	0.84928
1955.37	1.02668	1955.37	1.01672	1955.37	1.00458	1955.37	0.99838	1955.37	0.98356	1955.37	0.96944	1955.37	0.96	1955.37	0.95223	1955.37	0.94304	1955.37	0.93315	1955.37	0.92181	1955.37	0.9157	1955.37	0.90959	1955.37	0.90653	1955.37	0.89848	1955.37	0.88486	1955.37	0.87666	1955.37	0.86136	1955.37	0.84918
1953.44	1.02659	1953.44	1.01672	1953.44	1.00446	1953.44	0.99816	1953.44	0.9834	1953.44	0.96947	1953.44	0.95985	1953.44	0.95212	1953.44	0.94277	1953.44	0.93281	1953.44	0.92164	1953.44	0.9156	1953.44	0.90973	1953.44	0.90651	1953.44	0.89858	1953.44	0.88471	1953.44	0.87677	1953.44	0.86139	1953.44	0.84907
1951.51	1.02661	1951.51	1.01667	1951.51	1.00437	1951.51	0.99806	1951.51	0.98328	1951.51	0.96958	1951.51	0.95959	1951.51	0.95199	1951.51	0.94259	1951.51	0.93253	1951.51	0.92162	1951.51	0.91548	1951.51	0.90984	1951.51	0.90662	1951.51	0.89874	1951.51	0.88459	1951.51	0.87689	1951.51	0.86141	1951.51	0.84904
1949.58	1.02664	1949.58	1.01655	1949.58	1.00431	1949.58	0.99802	1949.58	0.98315	1949.58	0.96977	1949.58	0.95925	1949.58	0.95185	1949.58	0.94247	1949.58	0.93236	1949.58	0.92172	1949.58	0.9154	1949.58	0.90993	1949.58	0.90676	1949.58	0.8989	1949.58	0.88444	1949.58	0.87701	1949.58	0.86145	1949.58	0.84905
1947.65	1.02652	1947.65	1.01637	1947.65	1.00434	1947.65	0.99793	1947.65	0.98292	1947.65	0.96998	1947.65	0.95894	1947.65	0.95165	1947.65	0.9423	1947.65	0.93221	1947.65	0.92174	1947.65	0.9153	1947.65	0.90997	1947.65	0.90675	1947.65	0.89892	1947.65	0.88414	1947.65	0.87711	1947.65	0.86142	1947.65	0.84899
1945.73	1.02621	1945.73	1.01617	1945.73	1.00445	1945.73	0.99775	1945.73	0.98263	1945.73	0.97017	1945.73	0.95875	1945.73	0.95137	1945.73	0.94207	1945.73	0.93205	1945.73	0.92166	1945.73	0.91516	1945.73	0.90995	1945.73	0.90655	1945.73	0.89878	1945.73	0.88383	1945.73	0.87717	1945.73	0.86126	1945.73	0.8488
1943.8	1.02587	1943.8	1.01599	1943.8	1.00453	1943.8	0.99748	1943.8	0.98239	1943.8	0.9703	1943.8	0.95862	1943.8	0.95102	1943.8	0.94182	1943.8	0.93197	1943.8	0.92155	1943.8	0.91499	1943.8	0.90987	1943.8	0.9063	1943.8	0.89854	1943.8	0.88362	1943.8	0.87716	1943.8	0.86107	1943.8	0.84858
1941.87	1.0256	1941.87	1.0158	1941.87	1.00447	1941.87	0.99716	1941.87	0.98216	1941.87	0.97028	1941.87	0.95845	1941.87	0.95068	1941.87	0.9416	1941.87	0.93197	1941.87	0.92143	1941.87	0.91481	1941.87	0.90975	1941.87	0.90614	1941.87	0.89824	1941.87	0.88342	1941.87	0.87707	1941.87	0.86089	1941.87	0.84836
1939.94	1.02535	1939.94	1.01551	1939.94	1.00429	1939.94	0.99686	1939.94	0.98184	1939.94	0.9701	1939.94	0.95824	1939.94	0.95038	1939.94	0.94134	1939.94	0.93192	1939.94	0.9212	1939.94	0.91456	1939.94	0.9096	1939.94	0.90602	1939.94	0.89796	1939.94	0.8832	1939.94	0.87695	1939.94	0.86068	1939.94	0.84815
1938.01	1.02517	1938.01	1.01526	1938.01	1.00418	1938.01	0.99671	1938.01	0.98148	1938.01	0.96991	1938.01	0.95806	1938.01	0.95017	1938.01	0.94112	1938.01	0.93188	1938.01	0.92095	1938.01	0.91432	1938.01	0.90949	1938.01	0.90591	1938.01	0.89783	1938.01	0.8831	1938.01	0.87689	1938.01	0.86048	1938.01	0.84804
1936.08	1.02516	1936.08	1.01523	1936.08	1.00427	1936.08	0.99676	1936.08	0.98126	1936.08	0.9699	1936.08	0.958	1936.08	0.95013	1936.08	0.94106	1936.08	0.93201	1936.08	0.9208	1936.08	0.91421	1936.08	0.90953	1936.08	0.90589	1936.08	0.89788	1936.08	0.88323	1936.08	0.87691	1936.08	0.86032	1936.08	0.84811
1934.16	1.02528	1934.16	1.01529	1934.16	1.0044	1934.16	0.99691	1934.16	0.98119	1934.16	0.97002	1934.16	0.95803	1934.16	0.95015	1934.16	0.941	1934.16	0.93224	1934.16	0.92064	1934.16	0.91418	1934.16	0.90961	1934.16	0.90592	1934.16	0.89796	1934.16	0.88341	1934.16	0.87688	1934.16	0.86014	1934.16	0.84823
1932.23	1.02536	1932.23	1.01523	1932.23	1.00438	1932.23	0.9971	1932.23	0.98119	1932.23	0.97007	1932.23	0.95806	1932.23	0.95006	1932.23	0.94082	1932.23	0.9323	1932.23	0.92042	1932.23	0.91406	1932.23	0.90959	1932.23	0.90588	1932.23	0.8979	1932.23	0.88342	1932.23	0.87674	1932.23	0.85993	1932.23	0.84821
1930.3	1.02531	1930.3	1.01499	1930.3	1.00423	1930.3	0.99719	1930.3	0.98115	1930.3	0.96994	1930.3	0.95792	1930.3	0.94983	1930.3	0.94057	1930.3	0.93205	1930.3	0.92018	1930.3	0.91376	1930.3	0.90941	1930.3	0.90571	1930.3	0.89762	1930.3	0.88314	1930.3	0.87643	1930.3	0.8597	1930.3	0.84801
1928.37	1.02517	1928.37	1.01468	1928.37	1.00407	1928.37	0.99708	1928.37	0.98111	1928.37	0.96972	1928.37	0.95763	1928.37	0.9495	1928.37	0.94031	1928.37	0.93168	1928.37	0.91997	1928.37	0.91337	1928.37	0.90909	1928.37	0.9054	1928.37	0.89721	1928.37	0.88268	1928.37	0.87595	1928.37	0.85947	1928.37	0.84774
1926.44	1.02504	1926.44	1.0144	1926.44	1.0039	1926.44	0.99685	1926.44	0.98111	1926.44	0.96952	1926.44	0.95738	1926.44	0.94921	1926.44	0.94018	1926.44	0.93142	1926.44	0.91985	1926.44	0.91301	1926.44	0.90871	1926.44	0.90507	1926.44	0.89681	1926.44	0.88223	1926.44	0.87545	1926.44	0.85923	1926.44	0.84741
1924.51	1.02492	1924.51	1.01419	1924.51	1.00368	1924.51	0.99662	1924.51	0.98111	1924.51	0.96933	1924.51	0.95719	1924.51	0.94904	1924.51	0.94027	1924.51	0.93121	1924.51	0.91974	1924.51	0.91276	1924.51	0.90835	1924.51	0.90471	1924.51	0.89647	1924.51	0.88185	1924.51	0.87502	1924.51	0.85896	1924.51	0.84701
1922.59	1.02486	1922.59	1.01405	1922.59	1.00349	1922.59	0.99642	1922.59	0.98108	1922.59	0.9692	1922.59	0.95705	1922.59	0.94893	1922.59	0.94052	1922.59	0.931	1922.59	0.91955	1922.59	0.91263	1922.59	0.90807	1922.59	0.90434	1922.59	0.89627	1922.59	0.88155	1922.59	0.87464	1922.59	0.85866	1922.59	0.84671
1920.66	1.02491	1920.66	1.01402	1920.66	1.0035	1920.66	0.99637	1920.66	0.98105	1920.66	0.9693	1920.66	0.95705	1920.66	0.94889	1920.66	0.94087	1920.66	0.93088	1920.66	0.91938	1920.66	0.91256	1920.66	0.908	1920.66	0.90407	1920.66	0.89616	1920.66	0.88146	1920.66	0.87433	1920.66	0.85846	1920.66	0.84659
1918.73	1.02503	1918.73	1.01401	1918.73	1.00365	1918.73	0.99644	1918.73	0.981	1918.73	0.9695	1918.73	0.95715	1918.73	0.94889	1918.73	0.94121	1918.73	0.93081	1918.73	0.91918	1918.73	0.91245	1918.73	0.90805	1918.73	0.90385	1918.73	0.89597	1918.73	0.88149	1918.73	0.87396	1918.73	0.85834	1918.73	0.84646
1916.8	1.02505	1916.8	1.01389	1916.8	1.00366	1916.8	0.99638	1916.8	0.98083	1916.8	0.96946	1916.8	0.95719	1916.8	0.94881	1916.8	0.94132	1916.8	0.93062	1916.8	0.91875	1916.8	0.91212	1916.8	0.90786	1916.8	0.90347	1916.8	0.89555	1916.8	0.88137	1916.8	0.87338	1916.8	0.85805	1916.8	0.84604
1914.87	1.02492	1914.87	1.01368	1914.87	1.00343	1914.87	0.99615	1914.87	0.98055	1914.87	0.9691	1914.87	0.95704	1914.87	0.94867	1914.87	0.94112	1914.87	0.93024	1914.87	0.91811	1914.87	0.91157	1914.87	0.90734	1914.87	0.90289	1914.87	0.89494	1914.87	0.88099	1914.87	0.87267	1914.87	0.8575	1914.87	0.84536
1912.94	1.02479	1912.94	1.01349	1912.94	1.00311	1912.94	0.99596	1912.94	0.98025	1912.94	0.9687	1912.94	0.95671	1912.94	0.94849	1912.94	0.94076	1912.94	0.92985	1912.94	0.91749	1912.94	0.91096	1912.94	0.90668	1912.94	0.90228	1912.94	0.89427	1912.94	0.88043	1912.94	0.87198	1912.94	0.85691	1912.94	0.84455
1911.01	1.02475	1911.01	1.01337	1911.01	1.00279	1911.01	0.99596	1911.01	0.98002	1911.01	0.9684	1911.01	0.95638	1911.01	0.94827	1911.01	0.94039	1911.01	0.92956	1911.01	0.91694	1911.01	0.9104	1911.01	0.90606	1911.01	0.90171	1911.01	0.89368	1911.01	0.87979	1911.01	0.87136	1911.01	0.85646	1911.01	0.84376
1909.09	1.0248	1909.09	1.01334	1909.09	1.00256	1909.09	0.996	1909.09	0.98002	1909.09	0.96821	1909.09	0.95621	1909.09	0.94808	1909.09	0.94012	1909.09	0.92934	1909.09	0.91642	1909.09	0.90992	1909.09	0.90551	1909.09	0.90115	1909.09	0.89324	1909.09	0.87915	1909.09	0.87078	1909.09	0.85612	1909.09	0.84306
1907.16	1.02489	1907.16	1.0134	1907.16	1.00248	1907.16	0.99593	1907.16	0.98029	1907.16	0.9681	1907.16	0.95627	1907.16	0.94802	1907.16	0.93992	1907.16	0.92918	1907.16	0.91595	1907.16	0.90951	1907.16	0.90506	1907.16	0.90059	1907.16	0.89292	1907.16	0.87863	1907.16	0.87019	1907.16	0.85583	1907.16	0.84251
1905.23	1.02498	1905.23	1.01352	1905.23	1.00243	1905.23	0.99575	1905.23	0.98065	1905.23	0.96801	1905.23	0.9564	1905.23	0.94802	1905.23	0.93972	1905.23	0.92907	1905.23	0.91561	1905.23	0.9091	1905.23	0.9047	1905.23	0.90008	1905.23	0.8926	1905.23	0.87827	1905.23	0.86958	1905.23	0.85552	1905.23	0.84211
1903.3	1.02495	1903.3	1.01349	1903.3	1.00217	1903.3	0.99549	1903.3	0.98081	1903.3	0.96772	1903.3	0.95636	1903.3	0.9479	1903.3	0.93942	1903.3	0.9288	1903.3	0.91532	1903.3	0.90853	1903.3	0.90428	1903.3	0.89952	1903.3	0.89211	1903.3	0.8779	1903.3	0.86896	1903.3	0.8551	1903.3	0.84172
1901.37	1.02479	1901.37	1.01323	1901.37	1.00174	1901.37	0.99521	1901.37	0.98066	1901.37	0.96723	1901.37	0.95608	1901.37	0.94758	1901.37	0.93903	1901.37	0.92817	1901.37	0.91498	1901.37	0.90782	1901.37	0.90371	1901.37	0.8988	1901.37	0.89148	1901.37	0.8774	1901.37	0.86831	1901.37	0.85444	1901.37	0.84116
1899.44	1.02465	1899.44	1.01289	1899.44	1.00136	1899.44	0.99496	1899.44	0.98038	1899.44	0.96678	1899.44	0.95572	1899.44	0.94715	1899.44	0.93865	1899.44	0.9274	1899.44	0.91456	1899.44	0.90717	1899.44	0.90308	1899.44	0.89802	1899.44	0.89086	1899.44	0.87681	1899.44	0.86759	1899.44	0.85357	1899.44	0.84047
1897.52	1.02458	1897.52	1.01256	1897.52	1.00108	1897.52	0.99472	1897.52	0.9801	1897.52	0.96646	1897.52	0.95536	1897.52	0.94668	1897.52	0.93825	1897.52	0.92672	1897.52	0.91406	1897.52	0.90657	1897.52	0.90246	1897.52	0.8973	1897.52	0.89025	1897.52	0.87618	1897.52	0.86686	1897.52	0.85268	1897.52	0.83978
1895.59	1.02458	1895.59	1.01221	1895.59	1.00082	1895.59	0.99445	1895.59	0.97985	1895.59	0.96617	1895.59	0.95495	1895.59	0.94619	1895.59	0.93784	1895.59	0.92612	1895.59	0.9135	1895.59	0.90595	1895.59	0.90177	1895.59	0.89661	1895.59	0.88958	1895.59	0.87552	1895.59	0.86616	1895.59	0.85183	1895.59	0.8391
1893.66	1.02467	1893.66	1.01188	1893.66	1.0006	1893.66	0.99414	1893.66	0.97957	1893.66	0.96583	1893.66	0.95455	1893.66	0.94569	1893.66	0.93741	1893.66	0.92554	1893.66	0.91294	1893.66	0.90528	1893.66	0.90096	1893.66	0.8959	1893.66	0.88886	1893.66	0.87473	1893.66	0.86549	1893.66	0.85094	1893.66	0.83841
1891.73	1.02489	1891.73	1.01163	1891.73	1.00049	1891.73	0.99383	1891.73	0.97918	1891.73	0.96546	1891.73	0.95425	1891.73	0.94529	1891.73	0.937	1891.73	0.925	1891.73	0.91246	1891.73	0.9046	1891.73	0.90017	1891.73	0.89519	1891.73	0.88823	1891.73	0.8739	1891.73	0.86487	1891.73	0.85006	1891.73	0.83776
1889.8	1.02516	1889.8	1.01145	1889.8	1.00047	1889.8	0.99354	1889.8	0.97875	1889.8	0.96512	1889.8	0.95404	1889.8	0.94496	1889.8	0.93662	1889.8	0.92455	1889.8	0.91202	1889.8	0.90395	1889.8	0.89943	1889.8	0.89448	1889.8	0.88772	1889.8	0.87321	1889.8	0.86429	1889.8	0.84924	1889.8	0.83713
1887.87	1.02535	1887.87	1.01123	1887.87	1.00041	1887.87	0.99321	1887.87	0.97837	1887.87	0.96476	1887.87	0.95377	1887.87	0.94465	1887.87	0.93625	1887.87	0.92412	1887.87	0.9115	1887.87	0.90329	1887.87	0.89863	1887.87	0.89366	1887.87	0.8872	1887.87	0.87257	1887.87	0.8637	1887.87	0.84844	1887.87	0.83639
1885.95	1.02537	1885.95	1.01092	1885.95	1.00019	1885.95	0.9927	1885.95	0.97805	1885.95	0.96432	1885.95	0.95336	1885.95	0.94424	1885.95	0.93581	1885.95	0.92359	1885.95	0.91086	1885.95	0.90258	1885.95	0.89769	1885.95	0.89271	1885.95	0.8865	1885.95	0.87182	1885.95	0.86295	1885.95	0.84756	1885.95	0.83546
1884.02	1.02525	1884.02	1.01051	1884.02	0.99987	1884.02	0.99205	1884.02	0.97774	1884.02	0.96386	1884.02	0.95276	1884.02	0.94368	1884.02	0.93528	1884.02	0.92297	1884.02	0.91012	1884.02	0.90182	1884.02	0.8967	1884.02	0.89172	1884.02	0.88568	1884.02	0.871	1884.02	0.86206	1884.02	0.8466	1884.02	0.83444
1882.09	1.0251	1882.09	1.01011	1882.09	0.99962	1882.09	0.99138	1882.09	0.97742	1882.09	0.96354	1882.09	0.95208	1882.09	0.94307	1882.09	0.93472	1882.09	0.92232	1882.09	0.90936	1882.09	0.90102	1882.09	0.89584	1882.09	0.89081	1882.09	0.8849	1882.09	0.87024	1882.09	0.86117	1882.09	0.84561	1882.09	0.83342
1880.16	1.02498	1880.16	1.00987	1880.16	0.9995	1880.16	0.99086	1880.16	0.9771	1880.16	0.96334	1880.16	0.95155	1880.16	0.94251	1880.16	0.93417	1880.16	0.92171	1880.16	0.90871	1880.16	0.90028	1880.16	0.89513	1880.16	0.89001	1880.16	0.88417	1880.16	0.86964	1880.16	0.86038	1880.16	0.84472	1880.16	0.83252
1878.23	1.02492	1878.23	1.00979	1878.23	0.99951	1878.23	0.9905	1878.23	0.97677	1878.23	0.96317	1878.23	0.95125	1878.23	0.94204	1878.23	0.93372	1878.23	0.92118	1878.23	0.9082	1878.23	0.89972	1878.23	0.89455	1878.23	0.88933	1878.23	0.88347	1878.23	0.86918	1878.23	0.85967	1878.23	0.84401	1878.23	0.83183
1876.3	1.02489	1876.3	1.00978	1876.3	0.99959	1876.3	0.99022	1876.3	0.97648	1876.3	0.96299	1876.3	0.95104	1876.3	0.94169	1876.3	0.93339	1876.3	0.92072	1876.3	0.90776	1876.3	0.89931	1876.3	0.8941	1876.3	0.88875	1876.3	0.88283	1876.3	0.8688	1876.3	0.85901	1876.3	0.84355	1876.3	0.83129
1874.38	1.0248	1874.38	1.00972	1874.38	0.99959	1874.38	0.98984	1874.38	0.97615	1874.38	0.96277	1874.38	0.95077	1874.38	0.94141	1874.38	0.933	1874.38	0.92024	1874.38	0.90731	1874.38	0.8989	1874.38	0.89367	1874.38	0.8882	1874.38	0.88226	1874.38	0.86836	1874.38	0.85836	1874.38	0.84314	1874.38	0.83073
1872.45	1.02464	1872.45	1.0096	1872.45	0.99944	1872.45	0.98931	1872.45	0.97569	1872.45	0.96247	1872.45	0.95036	1872.45	0.9411	1872.45	0.93248	1872.45	0.91969	1872.45	0.90679	1872.45	0.89844	1872.45	0.89315	1872.45	0.88755	1872.45	0.88177	1872.45	0.86782	1872.45	0.85773	1872.45	0.8426	1872.45	0.83009
1870.52	1.02453	1870.52	1.00948	1870.52	0.99923	1870.52	0.98879	1870.52	0.97519	1870.52	0.96217	1870.52	0.94992	1870.52	0.94083	1870.52	0.93199	1870.52	0.91916	1870.52	0.90631	1870.52	0.89794	1870.52	0.89262	1870.52	0.88686	1870.52	0.88139	1870.52	0.86728	1870.52	0.85716	1870.52	0.84201	1870.52	0.82951
1868.59	1.02457	1868.59	1.00945	1868.59	0.99913	1868.59	0.98852	1868.59	0.97488	1868.59	0.96196	1868.59	0.94965	1868.59	0.94068	1868.59	0.93171	1868.59	0.91878	1868.59	0.90597	1868.59	0.89753	1868.59	0.89223	1868.59	0.88636	1868.59	0.88116	1868.59	0.86685	1868.59	0.85677	1868.59	0.8416	1868.59	0.82909
1866.66	1.02469	1866.66	1.00952	1866.66	0.99914	1866.66	0.9885	1866.66	0.97471	1866.66	0.96179	1866.66	0.9495	1866.66	0.94059	1866.66	0.93156	1866.66	0.91849	1866.66	0.90575	1866.66	0.89728	1866.66	0.89196	1866.66	0.88605	1866.66	0.88097	1866.66	0.86653	1866.66	0.85654	1866.66	0.84138	1866.66	0.82877
1864.73	1.02477	1864.73	1.00966	1864.73	0.99909	1864.73	0.98845	1864.73	0.97448	1864.73	0.96155	1864.73	0.94924	1864.73	0.94037	1864.73	0.93138	1864.73	0.9181	1864.73	0.90549	1864.73	0.8971	1864.73	0.89166	1864.73	0.88573	1864.73	0.88067	1864.73	0.86619	1864.73	0.85627	1864.73	0.84118	1864.73	0.8284
1862.81	1.02475	1862.81	1.00975	1862.81	0.99886	1862.81	0.98815	1862.81	0.97408	1862.81	0.9612	1862.81	0.94874	1862.81	0.93996	1862.81	0.93105	1862.81	0.91754	1862.81	0.90508	1862.81	0.89685	1862.81	0.8912	1862.81	0.88529	1862.81	0.88025	1862.81	0.86572	1862.81	0.85584	1862.81	0.84083	1862.81	0.82795
1860.88	1.02461	1860.88	1.00974	1860.88	0.99851	1860.88	0.98765	1860.88	0.97358	1860.88	0.96075	1860.88	0.94812	1860.88	0.93943	1860.88	0.93057	1860.88	0.91688	1860.88	0.90452	1860.88	0.89649	1860.88	0.89063	1860.88	0.88476	1860.88	0.87981	1860.88	0.86511	1860.88	0.85528	1860.88	0.84039	1860.88	0.82754
1858.95	1.02445	1858.95	1.00968	1858.95	0.9982	1858.95	0.98714	1858.95	0.97313	1858.95	0.96031	1858.95	0.94756	1858.95	0.9389	1858.95	0.93006	1858.95	0.91619	1858.95	0.90399	1858.95	0.8961	1858.95	0.89011	1858.95	0.88422	1858.95	0.87942	1858.95	0.86451	1858.95	0.85472	1858.95	0.84004	1858.95	0.82723
1857.02	1.02439	1857.02	1.00963	1857.02	0.99801	1857.02	0.98678	1857.02	0.97281	1857.02	0.95995	1857.02	0.94713	1857.02	0.93847	1857.02	0.92967	1857.02	0.91553	1857.02	0.90355	1857.02	0.89576	1857.02	0.88974	1857.02	0.88376	1857.02	0.87913	1857.02	0.86404	1857.02	0.8543	1857.02	0.83983	1857.02	0.827
1855.09	1.02441	1855.09	1.00961	1855.09	0.99789	1855.09	0.98659	1855.09	0.97248	1855.09	0.9597	1855.09	0.94681	1855.09	0.93822	1855.09	0.9294	1855.09	0.91496	1855.09	0.90313	1855.09	0.89553	1855.09	0.88949	1855.09	0.88339	1855.09	0.87888	1855.09	0.8637	1855.09	0.85405	1855.09	0.83969	1855.09	0.82685
1853.16	1.02444	1853.16	1.00964	1853.16	0.99777	1853.16	0.98645	1853.16	0.97207	1853.16	0.95953	1853.16	0.94656	1853.16	0.93809	1853.16	0.92918	1853.16	0.91447	1853.16	0.90274	1853.16	0.89543	1853.16	0.88934	1853.16	0.8831	1853.16	0.87861	1853.16	0.86339	1853.16	0.85387	1853.16	0.83961	1853.16	0.82677
1851.24	1.02447	1851.24	1.00973	1851.24	0.99768	1851.24	0.98634	1851.24	0.97169	1851.24	0.95941	1851.24	0.94638	1851.24	0.93798	1851.24	0.92905	1851.24	0.9141	1851.24	0.90249	1851.24	0.89548	1851.24	0.88929	1851.24	0.8829	1851.24	0.87839	1851.24	0.86314	1851.24	0.85375	1851.24	0.83961	1851.24	0.82678
1849.31	1.02449	1849.31	1.00985	1849.31	0.99764	1849.31	0.98629	1849.31	0.97142	1849.31	0.95934	1849.31	0.94624	1849.31	0.93787	1849.31	0.92902	1849.31	0.91384	1849.31	0.90235	1849.31	0.89557	1849.31	0.88927	1849.31	0.88277	1849.31	0.87828	1849.31	0.86295	1849.31	0.85363	1849.31	0.83965	1849.31	0.8268
1847.38	1.02449	1847.38	1.00986	1847.38	0.99757	1847.38	0.98624	1847.38	0.97115	1847.38	0.95928	1847.38	0.94611	1847.38	0.93777	1847.38	0.92899	1847.38	0.91366	1847.38	0.9022	1847.38	0.89552	1847.38	0.88914	1847.38	0.88261	1847.38	0.87816	1847.38	0.86278	1847.38	0.85349	1847.38	0.83966	1847.38	0.82671
1845.45	1.02447	1845.45	1.00981	1845.45	0.99748	1845.45	0.98618	1845.45	0.9709	1845.45	0.95919	1845.45	0.946	1845.45	0.9377	1845.45	0.92891	1845.45	0.9135	1845.45	0.90203	1845.45	0.89539	1845.45	0.88894	1845.45	0.88247	1845.45	0.87804	1845.45	0.86264	1845.45	0.85339	1845.45	0.8397	1845.45	0.82659
1843.52	1.02449	1843.52	1.00983	1843.52	0.99747	1843.52	0.98616	1843.52	0.97078	1843.52	0.95909	1843.52	0.94594	1843.52	0.93772	1843.52	0.92886	1843.52	0.91337	1843.52	0.90187	1843.52	0.89531	1843.52	0.88881	1843.52	0.88239	1843.52	0.87798	1843.52	0.86263	1843.52	0.85338	1843.52	0.83984	1843.52	0.82655
1841.59	1.0246	1841.59	1.00997	1841.59	0.99751	1841.59	0.98626	1841.59	0.97079	1841.59	0.95902	1841.59	0.94597	1841.59	0.93781	1841.59	0.92883	1841.59	0.9133	1841.59	0.90173	1841.59	0.89529	1841.59	0.88875	1841.59	0.88238	1841.59	0.87798	1841.59	0.86272	1841.59	0.85344	1841.59	0.84005	1841.59	0.82656
1839.67	1.02473	1839.67	1.01008	1839.67	0.99751	1839.67	0.98637	1839.67	0.97079	1839.67	0.9589	1839.67	0.94598	1839.67	0.9378	1839.67	0.92876	1839.67	0.91322	1839.67	0.90158	1839.67	0.8952	1839.67	0.88867	1839.67	0.88234	1839.67	0.87791	1839.67	0.86277	1839.67	0.85343	1839.67	0.84019	1839.67	0.82651
1837.74	1.02479	1837.74	1.01002	1837.74	0.99739	1837.74	0.98632	1837.74	0.97065	1837.74	0.95864	1837.74	0.94589	1837.74	0.9376	1837.74	0.9286	1837.74	0.91306	1837.74	0.90136	1837.74	0.89499	1837.74	0.88848	1837.74	0.88216	1837.74	0.87761	1837.74	0.86273	1837.74	0.85328	1837.74	0.84014	1837.74	0.82636
1835.81	1.02481	1835.81	1.00981	1835.81	0.99718	1835.81	0.98612	1835.81	0.97045	1835.81	0.95829	1835.81	0.94573	1835.81	0.93729	1835.81	0.92841	1835.81	0.91286	1835.81	0.90103	1835.81	0.89475	1835.81	0.88818	1835.81	0.88182	1835.81	0.87713	1835.81	0.86258	1835.81	0.853	1835.81	0.83992	1835.81	0.82613
1833.88	1.0248	1833.88	1.00954	1833.88	0.99697	1833.88	0.98592	1833.88	0.97025	1833.88	0.95799	1833.88	0.94562	1833.88	0.93699	1833.88	0.92825	1833.88	0.91268	1833.88	0.90062	1833.88	0.89451	1833.88	0.88788	1833.88	0.88142	1833.88	0.87664	1833.88	0.86234	1833.88	0.85269	1833.88	0.83961	1833.88	0.82583
1831.95	1.02474	1831.95	1.00927	1831.95	0.99684	1831.95	0.98576	1831.95	0.97007	1831.95	0.95778	1831.95	0.94559	1831.95	0.93672	1831.95	0.92806	1831.95	0.9125	1831.95	0.90019	1831.95	0.89425	1831.95	0.88762	1831.95	0.88101	1831.95	0.87618	1831.95	0.86206	1831.95	0.85239	1831.95	0.83923	1831.95	0.8254
1830.02	1.02458	1830.02	1.00902	1830.02	0.99675	1830.02	0.98559	1830.02	0.96988	1830.02	0.95761	1830.02	0.94556	1830.02	0.93647	1830.02	0.92781	1830.02	0.91235	1830.02	0.89986	1830.02	0.89393	1830.02	0.88734	1830.02	0.88065	1830.02	0.87572	1830.02	0.8618	1830.02	0.85211	1830.02	0.8388	1830.02	0.82488
1828.09	1.02445	1828.09	1.00888	1828.09	0.99666	1828.09	0.98542	1828.09	0.96969	1828.09	0.95743	1828.09	0.94549	1828.09	0.93624	1828.09	0.92753	1828.09	0.91225	1828.09	0.89962	1828.09	0.89363	1828.09	0.88703	1828.09	0.88041	1828.09	0.87525	1828.09	0.8615	1828.09	0.85182	1828.09	0.83844	1828.09	0.82446
1826.17	1.0244	1826.17	1.00882	1826.17	0.99652	1826.17	0.98527	1826.17	0.96954	1826.17	0.95721	1826.17	0.94539	1826.17	0.93601	1826.17	0.92725	1826.17	0.91207	1826.17	0.89935	1826.17	0.89338	1826.17	0.8867	1826.17	0.88019	1826.17	0.87483	1826.17	0.86114	1826.17	0.8515	1826.17	0.83818	1826.17	0.82418
1824.24	1.02432	1824.24	1.00867	1824.24	0.99631	1824.24	0.98505	1824.24	0.96934	1824.24	0.95693	1824.24	0.94519	1824.24	0.93568	1824.24	0.92692	1824.24	0.91173	1824.24	0.899	1824.24	0.89306	1824.24	0.88628	1824.24	0.87986	1824.24	0.87443	1824.24	0.86072	1824.24	0.85109	1824.24	0.83791	1824.24	0.82386
1822.31	1.02413	1822.31	1.0084	1822.31	0.99603	1822.31	0.98477	1822.31	0.96906	1822.31	0.95654	1822.31	0.9449	1822.31	0.93526	1822.31	0.9265	1822.31	0.91124	1822.31	0.89859	1822.31	0.89263	1822.31	0.88576	1822.31	0.87937	1822.31	0.87399	1822.31	0.86026	1822.31	0.85057	1822.31	0.83752	1822.31	0.82343
1820.38	1.02386	1820.38	1.00808	1820.38	0.99568	1820.38	0.98449	1820.38	0.96876	1820.38	0.9561	1820.38	0.9446	1820.38	0.9348	1820.38	0.92604	1820.38	0.9107	1820.38	0.89817	1820.38	0.8921	1820.38	0.88519	1820.38	0.87876	1820.38	0.87351	1820.38	0.85974	1820.38	0.84997	1820.38	0.83705	1820.38	0.82289
1818.45	1.02362	1818.45	1.0078	1818.45	0.99531	1818.45	0.98431	1818.45	0.96859	1818.45	0.95574	1818.45	0.94433	1818.45	0.93438	1818.45	0.92561	1818.45	0.91021	1818.45	0.89782	1818.45	0.89161	1818.45	0.8847	1818.45	0.87819	1818.45	0.87306	1818.45	0.85926	1818.45	0.84946	1818.45	0.83663	1818.45	0.82239
1816.52	1.0235	1816.52	1.00767	1816.52	0.99508	1816.52	0.98425	1816.52	0.96857	1816.52	0.95555	1816.52	0.9441	1816.52	0.93405	1816.52	0.92529	1816.52	0.90987	1816.52	0.89755	1816.52	0.89127	1816.52	0.88434	1816.52	0.87783	1816.52	0.87271	1816.52	0.85895	1816.52	0.84915	1816.52	0.83644	1816.52	0.82202
1814.6	1.02343	1814.6	1.00767	1814.6	0.99497	1814.6	0.98418	1814.6	0.96851	1814.6	0.95541	1814.6	0.94386	1814.6	0.93376	1814.6	0.92504	1814.6	0.90963	1814.6	0.89726	1814.6	0.89107	1814.6	0.88401	1814.6	0.87762	1814.6	0.87239	1814.6	0.85876	1814.6	0.84887	1814.6	0.8364	1814.6	0.8217
1812.67	1.02333	1812.67	1.0077	1812.67	0.99484	1812.67	0.98403	1812.67	0.96832	1812.67	0.95525	1812.67	0.94364	1812.67	0.93348	1812.67	0.92479	1812.67	0.9094	1812.67	0.89693	1812.67	0.89093	1812.67	0.8837	1812.67	0.87743	1812.67	0.87206	1812.67	0.85855	1812.67	0.84857	1812.67	0.83631	1812.67	0.82133
1810.74	1.02317	1810.74	1.00768	1810.74	0.99458	1810.74	0.98385	1810.74	0.96804	1810.74	0.95506	1810.74	0.94339	1810.74	0.93322	1810.74	0.92453	1810.74	0.90914	1810.74	0.89656	1810.74	0.89076	1810.74	0.8834	1810.74	0.87717	1810.74	0.8717	1810.74	0.85824	1810.74	0.8483	1810.74	0.83608	1810.74	0.82088
1808.81	1.02295	1808.81	1.00756	1808.81	0.99422	1808.81	0.98368	1808.81	0.96772	1808.81	0.95486	1808.81	0.94301	1808.81	0.93301	1808.81	0.92425	1808.81	0.9088	1808.81	0.89617	1808.81	0.89049	1808.81	0.88309	1808.81	0.87683	1808.81	0.87131	1808.81	0.85783	1808.81	0.84802	1808.81	0.83574	1808.81	0.82036
1806.88	1.02278	1806.88	1.00746	1806.88	0.9939	1806.88	0.98353	1806.88	0.96746	1806.88	0.95472	1806.88	0.94261	1806.88	0.93287	1806.88	0.92394	1806.88	0.90853	1806.88	0.89586	1806.88	0.89014	1806.88	0.88277	1806.88	0.87654	1806.88	0.87095	1806.88	0.85749	1806.88	0.8477	1806.88	0.83541	1806.88	0.8199
1804.95	1.0227	1804.95	1.00744	1804.95	0.99372	1804.95	0.98345	1804.95	0.96732	1804.95	0.95468	1804.95	0.94235	1804.95	0.93279	1804.95	0.92365	1804.95	0.90841	1804.95	0.89567	1804.95	0.8898	1804.95	0.88253	1804.95	0.87645	1804.95	0.8707	1804.95	0.85738	1804.95	0.84743	1804.95	0.83517	1804.95	0.8196
1803.03	1.0227	1803.03	1.00749	1803.03	0.9937	1803.03	0.9835	1803.03	0.9673	1803.03	0.95476	1803.03	0.94229	1803.03	0.93275	1803.03	0.92347	1803.03	0.90839	1803.03	0.89558	1803.03	0.88954	1803.03	0.8824	1803.03	0.87653	1803.03	0.87056	1803.03	0.85742	1803.03	0.84736	1803.03	0.83506	1803.03	0.81945
1801.1	1.02271	1801.1	1.00761	1801.1	0.99382	1801.1	0.98362	1801.1	0.96738	1801.1	0.95493	1801.1	0.94234	1801.1	0.93278	1801.1	0.9234	1801.1	0.90839	1801.1	0.89562	1801.1	0.88939	1801.1	0.88237	1801.1	0.8767	1801.1	0.8705	1801.1	0.85746	1801.1	0.8475	1801.1	0.83502	1801.1	0.8194
1799.17	1.02266	1799.17	1.00776	1799.17	0.99394	1799.17	0.98367	1799.17	0.96748	1799.17	0.95507	1799.17	0.94236	1799.17	0.93283	1799.17	0.92333	1799.17	0.90836	1799.17	0.89572	1799.17	0.88924	1799.17	0.88238	1799.17	0.87683	1799.17	0.87039	1799.17	0.85742	1799.17	0.84764	1799.17	0.83499	1799.17	0.8194
1797.24	1.02245	1797.24	1.00783	1797.24	0.99392	1797.24	0.98351	1797.24	0.96741	1797.24	0.95503	1797.24	0.94225	1797.24	0.93275	1797.24	0.92308	1797.24	0.90827	1797.24	0.89569	1797.24	0.88902	1797.24	0.8823	1797.24	0.87679	1797.24	0.87011	1797.24	0.85724	1797.24	0.84758	1797.24	0.83485	1797.24	0.81934
1795.31	1.02209	1795.31	1.00771	1795.31	0.99376	1795.31	0.98316	1795.31	0.96711	1795.31	0.95478	1795.31	0.94207	1795.31	0.93249	1795.31	0.92266	1795.31	0.90811	1795.31	0.89548	1795.31	0.88873	1795.31	0.88206	1795.31	0.87661	1795.31	0.86969	1795.31	0.85691	1795.31	0.84739	1795.31	0.83456	1795.31	0.81917
1793.38	1.02169	1793.38	1.00747	1793.38	0.99355	1793.38	0.98277	1793.38	0.96669	1793.38	0.95449	1793.38	0.9419	1793.38	0.93218	1793.38	0.92216	1793.38	0.90786	1793.38	0.89524	1793.38	0.88844	1793.38	0.88177	1793.38	0.87642	1793.38	0.8693	1793.38	0.85655	1793.38	0.8472	1793.38	0.83424	1793.38	0.81899
1791.46	1.02145	1791.46	1.00724	1791.46	0.99341	1791.46	0.98258	1791.46	0.96638	1791.46	0.95437	1791.46	0.94186	1791.46	0.93202	1791.46	0.92173	1791.46	0.9077	1791.46	0.89517	1791.46	0.88828	1791.46	0.88166	1791.46	0.87638	1791.46	0.86913	1791.46	0.8564	1791.46	0.84715	1791.46	0.83413	1791.46	0.81895
1789.53	1.0214	1789.53	1.00713	1789.53	0.99339	1789.53	0.98265	1789.53	0.96624	1789.53	0.95448	1789.53	0.94195	1789.53	0.93205	1789.53	0.92152	1789.53	0.90773	1789.53	0.8953	1789.53	0.88829	1789.53	0.88178	1789.53	0.87651	1789.53	0.86921	1789.53	0.85652	1789.53	0.84727	1789.53	0.83429	1789.53	0.81908
1787.6	1.02141	1787.6	1.00707	1787.6	0.99347	1787.6	0.98279	1787.6	0.96618	1787.6	0.9546	1787.6	0.94204	1787.6	0.93209	1787.6	0.9215	1787.6	0.90787	1787.6	0.89555	1787.6	0.88841	1787.6	0.88197	1787.6	0.87673	1787.6	0.86943	1787.6	0.85676	1787.6	0.84747	1787.6	0.83454	1787.6	0.81923
1785.67	1.02147	1785.67	1.00705	1785.67	0.99362	1785.67	0.98289	1785.67	0.96621	1785.67	0.95473	1785.67	0.94206	1785.67	0.9321	1785.67	0.92163	1785.67	0.90805	1785.67	0.89581	1785.67	0.88857	1785.67	0.88212	1785.67	0.87696	1785.67	0.86968	1785.67	0.85695	1785.67	0.84768	1785.67	0.83472	1785.67	0.81927
1783.74	1.02158	1783.74	1.00703	1783.74	0.99372	1783.74	0.98286	1783.74	0.96631	1783.74	0.95487	1783.74	0.94201	1783.74	0.93208	1783.74	0.92181	1783.74	0.90828	1783.74	0.89596	1783.74	0.88869	1783.74	0.88216	1783.74	0.87713	1783.74	0.86984	1783.74	0.85702	1783.74	0.84787	1783.74	0.83479	1783.74	0.81923
1781.81	1.02164	1781.81	1.00695	1781.81	0.99373	1781.81	0.98271	1781.81	0.96639	1781.81	0.95492	1781.81	0.9419	1781.81	0.932	1781.81	0.92197	1781.81	0.90844	1781.81	0.89598	1781.81	0.88865	1781.81	0.8821	1781.81	0.87718	1781.81	0.86989	1781.81	0.85701	1781.81	0.84802	1781.81	0.8348	1781.81	0.81923
1779.89	1.02166	1779.89	1.00686	1779.89	0.99376	1779.89	0.98255	1779.89	0.9664	1779.89	0.95491	1779.89	0.94179	1779.89	0.93193	1779.89	0.92213	1779.89	0.90855	1779.89	0.896	1779.89	0.88852	1779.89	0.88202	1779.89	0.87718	1779.89	0.86997	1779.89	0.85704	1779.89	0.84817	1779.89	0.83484	1779.89	0.81929
1777.96	1.02169	1777.96	1.00686	1777.96	0.9939	1777.96	0.98249	1777.96	0.9664	1777.96	0.95499	1777.96	0.9418	1777.96	0.93196	1777.96	0.92236	1777.96	0.90872	1777.96	0.89615	1777.96	0.8885	1777.96	0.88202	1777.96	0.87721	1777.96	0.87016	1777.96	0.85717	1777.96	0.84836	1777.96	0.83497	1777.96	0.81943
1776.03	1.02184	1776.03	1.00701	1776.03	0.99419	1776.03	0.98264	1776.03	0.96657	1776.03	0.95528	1776.03	0.94208	1776.03	0.93221	1776.03	0.92277	1776.03	0.90912	1776.03	0.89654	1776.03	0.88868	1776.03	0.8822	1776.03	0.8774	1776.03	0.87047	1776.03	0.85747	1776.03	0.84869	1776.03	0.83525	1776.03	0.81973
1774.1	1.02208	1774.1	1.00721	1774.1	0.99457	1774.1	0.98298	1774.1	0.96701	1774.1	0.95575	1774.1	0.94251	1774.1	0.9326	1774.1	0.92333	1774.1	0.9097	1774.1	0.89715	1774.1	0.88897	1774.1	0.88253	1774.1	0.87776	1774.1	0.87087	1774.1	0.85791	1774.1	0.84915	1774.1	0.83562	1774.1	0.82009
1772.17	1.02217	1772.17	1.00729	1772.17	0.99484	1772.17	0.98315	1772.17	0.96743	1772.17	0.95611	1772.17	0.94274	1772.17	0.93285	1772.17	0.92379	1772.17	0.91016	1772.17	0.89764	1772.17	0.88922	1772.17	0.88287	1772.17	0.87809	1772.17	0.87118	1772.17	0.85824	1772.17	0.84944	1772.17	0.83591	1772.17	0.8203
1770.24	1.0221	1770.24	1.00729	1770.24	0.99497	1770.24	0.98309	1770.24	0.96771	1770.24	0.95629	1770.24	0.9428	1770.24	0.93294	1770.24	0.92407	1770.24	0.91047	1770.24	0.89796	1770.24	0.88941	1770.24	0.88323	1770.24	0.87837	1770.24	0.87142	1770.24	0.85845	1770.24	0.84954	1770.24	0.83611	1770.24	0.82043
1768.32	1.02193	1768.32	1.00726	1768.32	0.99504	1768.32	0.98298	1768.32	0.96788	1768.32	0.9564	1768.32	0.94285	1768.32	0.93298	1768.32	0.92427	1768.32	0.91073	1768.32	0.89817	1768.32	0.88963	1768.32	0.88359	1768.32	0.87864	1768.32	0.87165	1768.32	0.85862	1768.32	0.8496	1768.32	0.83628	1768.32	0.82055
1766.39	1.02179	1766.39	1.00722	1766.39	0.99515	1766.39	0.98299	1766.39	0.96799	1766.39	0.95652	1766.39	0.94297	1766.39	0.93306	1766.39	0.92448	1766.39	0.91098	1766.39	0.89837	1766.39	0.88995	1766.39	0.88394	1766.39	0.87892	1766.39	0.87195	1766.39	0.85888	1766.39	0.84977	1766.39	0.8365	1766.39	0.82071
1764.46	1.02166	1764.46	1.00722	1764.46	0.99533	1764.46	0.98314	1764.46	0.96808	1764.46	0.95663	1764.46	0.94315	1764.46	0.93325	1764.46	0.92475	1764.46	0.91123	1764.46	0.89864	1764.46	0.89035	1764.46	0.88431	1764.46	0.87923	1764.46	0.87231	1764.46	0.85924	1764.46	0.85009	1764.46	0.8368	1764.46	0.82098
1762.53	1.02148	1762.53	1.00725	1762.53	0.99549	1762.53	0.98334	1762.53	0.96813	1762.53	0.95674	1762.53	0.94333	1762.53	0.9335	1762.53	0.92503	1762.53	0.91143	1762.53	0.89888	1762.53	0.8907	1762.53	0.88466	1762.53	0.8795	1762.53	0.87267	1762.53	0.85954	1762.53	0.85042	1762.53	0.83706	1762.53	0.82128
1760.6	1.02133	1760.6	1.00734	1760.6	0.99556	1760.6	0.98353	1760.6	0.96822	1760.6	0.95688	1760.6	0.94354	1760.6	0.93375	1760.6	0.9253	1760.6	0.91154	1760.6	0.89905	1760.6	0.89094	1760.6	0.88496	1760.6	0.87973	1760.6	0.87296	1760.6	0.8597	1760.6	0.85067	1760.6	0.83719	1760.6	0.82152
1758.67	1.02139	1758.67	1.00756	1758.67	0.99567	1758.67	0.98378	1758.67	0.96846	1758.67	0.95712	1758.67	0.94387	1758.67	0.93403	1758.67	0.92565	1758.67	0.91169	1758.67	0.8993	1758.67	0.8912	1758.67	0.88524	1758.67	0.87998	1758.67	0.87327	1758.67	0.85992	1758.67	0.8509	1758.67	0.83728	1758.67	0.82174
1756.75	1.02163	1756.75	1.00785	1756.75	0.99587	1756.75	0.98412	1756.75	0.96885	1756.75	0.95744	1756.75	0.94427	1756.75	0.93434	1756.75	0.92606	1756.75	0.912	1756.75	0.89972	1756.75	0.8916	1756.75	0.8856	1756.75	0.88033	1756.75	0.87361	1756.75	0.86025	1756.75	0.85111	1756.75	0.83743	1756.75	0.82203
1754.82	1.02178	1754.82	1.00803	1754.82	0.99602	1754.82	0.98447	1754.82	0.96923	1754.82	0.95765	1754.82	0.94452	1754.82	0.93465	1754.82	0.92637	1754.82	0.91231	1754.82	0.90014	1754.82	0.89202	1754.82	0.88597	1754.82	0.88068	1754.82	0.8738	1754.82	0.86049	1754.82	0.85116	1754.82	0.83753	1754.82	0.82222
1752.89	1.02172	1752.89	1.00811	1752.89	0.99608	1752.89	0.98472	1752.89	0.96949	1752.89	0.95764	1752.89	0.94451	1752.89	0.93486	1752.89	0.92647	1752.89	0.91247	1752.89	0.90034	1752.89	0.89229	1752.89	0.88615	1752.89	0.88081	1752.89	0.87374	1752.89	0.86051	1752.89	0.851	1752.89	0.83743	1752.89	0.8221
1750.96	1.02157	1750.96	1.00815	1750.96	0.99606	1750.96	0.98478	1750.96	0.96958	1750.96	0.95746	1750.96	0.9443	1750.96	0.9349	1750.96	0.92639	1750.96	0.91248	1750.96	0.90031	1750.96	0.89237	1750.96	0.88608	1750.96	0.88065	1750.96	0.87351	1750.96	0.86027	1750.96	0.85066	1750.96	0.83714	1750.96	0.82173
1749.03	1.02139	1749.03	1.00811	1749.03	0.99595	1749.03	0.98457	1749.03	0.96949	1749.03	0.9572	1749.03	0.94395	1749.03	0.93479	1749.03	0.92621	1749.03	0.91233	1749.03	0.90009	1749.03	0.89226	1749.03	0.88582	1749.03	0.88028	1749.03	0.87319	1749.03	0.85982	1749.03	0.85016	1749.03	0.83674	1749.03	0.82123
1747.1	1.02126	1747.1	1.00799	1747.1	0.99578	1747.1	0.98427	1747.1	0.96935	1747.1	0.95696	1747.1	0.9436	1747.1	0.93467	1747.1	0.92604	1747.1	0.91211	1747.1	0.8998	1747.1	0.89204	1747.1	0.8855	1747.1	0.87987	1747.1	0.87284	1747.1	0.85931	1747.1	0.84961	1747.1	0.83628	1747.1	0.82069
1745.18	1.02127	1745.18	1.00787	1745.18	0.99565	1745.18	0.98412	1745.18	0.96931	1745.18	0.95682	1745.18	0.94337	1745.18	0.93464	1745.18	0.92598	1745.18	0.91193	1745.18	0.89955	1745.18	0.89184	1745.18	0.88528	1745.18	0.87953	1745.18	0.87253	1745.18	0.85894	1745.18	0.84914	1745.18	0.83586	1745.18	0.8202
1743.25	1.02137	1743.25	1.0078	1743.25	0.99561	1743.25	0.98417	1743.25	0.9694	1743.25	0.95675	1743.25	0.94329	1743.25	0.93465	1743.25	0.92603	1743.25	0.91179	1743.25	0.89932	1743.25	0.89171	1743.25	0.88517	1743.25	0.87924	1743.25	0.87224	1743.25	0.85876	1743.25	0.84875	1743.25	0.83548	1743.25	0.81974
1741.32	1.02144	1741.32	1.00774	1741.32	0.99561	1741.32	0.98426	1741.32	0.96945	1741.32	0.95665	1741.32	0.94319	1741.32	0.93461	1741.32	0.92606	1741.32	0.91168	1741.32	0.89902	1741.32	0.89153	1741.32	0.885	1741.32	0.87894	1741.32	0.87179	1741.32	0.85855	1741.32	0.84839	1741.32	0.83504	1741.32	0.8192
1739.39	1.02146	1739.39	1.00768	1739.39	0.99549	1739.39	0.98427	1739.39	0.9694	1739.39	0.95644	1739.39	0.94307	1739.39	0.93455	1739.39	0.92597	1739.39	0.91167	1739.39	0.89873	1739.39	0.89134	1739.39	0.88468	1739.39	0.87862	1739.39	0.8713	1739.39	0.85816	1739.39	0.84805	1739.39	0.83459	1739.39	0.81869
1737.46	1.02144	1737.46	1.00761	1737.46	0.99527	1737.46	0.98418	1737.46	0.96936	1737.46	0.95621	1737.46	0.94296	1737.46	0.9345	1737.46	0.92579	1737.46	0.91168	1737.46	0.89856	1737.46	0.89121	1737.46	0.88431	1737.46	0.87832	1737.46	0.87094	1737.46	0.85771	1737.46	0.8477	1737.46	0.83424	1737.46	0.81826
1735.53	1.02139	1735.53	1.00752	1735.53	0.99504	1735.53	0.98404	1735.53	0.96937	1735.53	0.95602	1735.53	0.94288	1735.53	0.93446	1735.53	0.92559	1735.53	0.91161	1735.53	0.89848	1735.53	0.89112	1735.53	0.88398	1735.53	0.87805	1735.53	0.8707	1735.53	0.85732	1735.53	0.84736	1735.53	0.83397	1735.53	0.8179
1733.6	1.02134	1733.6	1.00739	1733.6	0.99484	1733.6	0.98386	1733.6	0.96939	1733.6	0.95588	1733.6	0.94286	1733.6	0.93447	1733.6	0.92545	1733.6	0.91149	1733.6	0.89834	1733.6	0.89104	1733.6	0.88374	1733.6	0.87781	1733.6	0.87053	1733.6	0.85707	1733.6	0.84706	1733.6	0.83376	1733.6	0.81756
1731.68	1.02134	1731.68	1.00726	1731.68	0.99468	1731.68	0.98367	1731.68	0.96938	1731.68	0.95569	1731.68	0.94288	1731.68	0.93449	1731.68	0.92532	1731.68	0.91136	1731.68	0.89807	1731.68	0.89087	1731.68	0.88352	1731.68	0.87753	1731.68	0.87031	1731.68	0.85689	1731.68	0.84675	1731.68	0.83349	1731.68	0.81723
1729.75	1.02138	1729.75	1.00719	1729.75	0.99456	1729.75	0.9835	1729.75	0.96938	1729.75	0.95544	1729.75	0.94287	1729.75	0.9345	1729.75	0.92514	1729.75	0.91118	1729.75	0.89771	1729.75	0.89062	1729.75	0.88332	1729.75	0.87718	1729.75	0.86999	1729.75	0.85666	1729.75	0.84637	1729.75	0.83312	1729.75	0.81691
1727.82	1.02141	1727.82	1.00718	1727.82	0.99448	1727.82	0.98332	1727.82	0.96937	1727.82	0.95514	1727.82	0.94284	1727.82	0.93452	1727.82	0.92489	1727.82	0.91095	1727.82	0.89736	1727.82	0.89034	1727.82	0.88316	1727.82	0.87682	1727.82	0.86967	1727.82	0.85636	1727.82	0.8459	1727.82	0.83271	1727.82	0.81659
1725.89	1.02144	1725.89	1.00713	1725.89	0.99439	1725.89	0.98311	1725.89	0.96927	1725.89	0.95483	1725.89	0.94274	1725.89	0.93452	1725.89	0.92463	1725.89	0.91071	1725.89	0.89708	1725.89	0.8901	1725.89	0.88306	1725.89	0.87652	1725.89	0.86941	1725.89	0.856	1725.89	0.84545	1725.89	0.83231	1725.89	0.81627
1723.96	1.02144	1723.96	1.00698	1723.96	0.99428	1723.96	0.98285	1723.96	0.96907	1723.96	0.95452	1723.96	0.94258	1723.96	0.93445	1723.96	0.92439	1723.96	0.91051	1723.96	0.89686	1723.96	0.88985	1723.96	0.88294	1723.96	0.8762	1723.96	0.86917	1723.96	0.85558	1723.96	0.84507	1723.96	0.83189	1723.96	0.81594
1722.03	1.02142	1722.03	1.00679	1722.03	0.99416	1722.03	0.98261	1722.03	0.96887	1722.03	0.95429	1722.03	0.94244	1722.03	0.93436	1722.03	0.92421	1722.03	0.91038	1722.03	0.89666	1722.03	0.8896	1722.03	0.88278	1722.03	0.87581	1722.03	0.86892	1722.03	0.85515	1722.03	0.84477	1722.03	0.83147	1722.03	0.8156
1720.11	1.02136	1720.11	1.00665	1720.11	0.99408	1720.11	0.98245	1720.11	0.9687	1720.11	0.95417	1720.11	0.94235	1720.11	0.9343	1720.11	0.92404	1720.11	0.9103	1720.11	0.89647	1720.11	0.88938	1720.11	0.88265	1720.11	0.87547	1720.11	0.86875	1720.11	0.85472	1720.11	0.84458	1720.11	0.83109	1720.11	0.81528
1718.18	1.02125	1718.18	1.00653	1718.18	0.99404	1718.18	0.98237	1718.18	0.96855	1718.18	0.95407	1718.18	0.94227	1718.18	0.93427	1718.18	0.92384	1718.18	0.91024	1718.18	0.8963	1718.18	0.88922	1718.18	0.88257	1718.18	0.87527	1718.18	0.86865	1718.18	0.85431	1718.18	0.84444	1718.18	0.83081	1718.18	0.81499
1716.25	1.02105	1716.25	1.00638	1716.25	0.99399	1716.25	0.98227	1716.25	0.96835	1716.25	0.95394	1716.25	0.94217	1716.25	0.93421	1716.25	0.92362	1716.25	0.91018	1716.25	0.89619	1716.25	0.88914	1716.25	0.8825	1716.25	0.87516	1716.25	0.86857	1716.25	0.85395	1716.25	0.84432	1716.25	0.83062	1716.25	0.81478
1714.32	1.02084	1714.32	1.00628	1714.32	0.99391	1714.32	0.98214	1714.32	0.96814	1714.32	0.9538	1714.32	0.94211	1714.32	0.93418	1714.32	0.92345	1714.32	0.91015	1714.32	0.89617	1714.32	0.88914	1714.32	0.88243	1714.32	0.87517	1714.32	0.86852	1714.32	0.85371	1714.32	0.84424	1714.32	0.83057	1714.32	0.81468
1712.39	1.02074	1712.39	1.00635	1712.39	0.99389	1712.39	0.98215	1712.39	0.96801	1712.39	0.95377	1712.39	0.94215	1712.39	0.93439	1712.39	0.92344	1712.39	0.91017	1712.39	0.89632	1712.39	0.88927	1712.39	0.88251	1712.39	0.87538	1712.39	0.86867	1712.39	0.85366	1712.39	0.84437	1712.39	0.83082	1712.39	0.81482
1710.46	1.02074	1710.46	1.00659	1710.46	0.994	1710.46	0.98232	1710.46	0.96799	1710.46	0.95389	1710.46	0.94226	1710.46	0.93483	1710.46	0.92351	1710.46	0.9103	1710.46	0.8967	1710.46	0.88946	1710.46	0.88278	1710.46	0.87572	1710.46	0.86911	1710.46	0.85386	1710.46	0.84478	1710.46	0.8313	1710.46	0.81519
1708.54	1.0208	1708.54	1.00682	1708.54	0.99417	1708.54	0.98254	1708.54	0.9681	1708.54	0.95406	1708.54	0.94235	1708.54	0.93521	1708.54	0.92362	1708.54	0.91055	1708.54	0.89713	1708.54	0.88963	1708.54	0.88309	1708.54	0.876	1708.54	0.86962	1708.54	0.85416	1708.54	0.84529	1708.54	0.83178	1708.54	0.81564
1706.61	1.02093	1706.61	1.00702	1706.61	0.99441	1706.61	0.98275	1706.61	0.96833	1706.61	0.95425	1706.61	0.94245	1706.61	0.93552	1706.61	0.92379	1706.61	0.91084	1706.61	0.89756	1706.61	0.88979	1706.61	0.88343	1706.61	0.87625	1706.61	0.87008	1706.61	0.85448	1706.61	0.8458	1706.61	0.83225	1706.61	0.81611
1704.68	1.02111	1704.68	1.00718	1704.68	0.99466	1704.68	0.98299	1704.68	0.96857	1704.68	0.95444	1704.68	0.94252	1704.68	0.93574	1704.68	0.92396	1704.68	0.91108	1704.68	0.8979	1704.68	0.88995	1704.68	0.88383	1704.68	0.87652	1704.68	0.87048	1704.68	0.85478	1704.68	0.8463	1704.68	0.83275	1704.68	0.81657
1702.75	1.02128	1702.75	1.00729	1702.75	0.99482	1702.75	0.98322	1702.75	0.96868	1702.75	0.95457	1702.75	0.94253	1702.75	0.9358	1702.75	0.92407	1702.75	0.91126	1702.75	0.89805	1702.75	0.8901	1702.75	0.88427	1702.75	0.87689	1702.75	0.8708	1702.75	0.85507	1702.75	0.84673	1702.75	0.83315	1702.75	0.81696
1700.82	1.02136	1700.82	1.00738	1700.82	0.99488	1700.82	0.98339	1700.82	0.96868	1700.82	0.95462	1700.82	0.94252	1700.82	0.93578	1700.82	0.92412	1700.82	0.91139	1700.82	0.89808	1700.82	0.89025	1700.82	0.88464	1700.82	0.87732	1700.82	0.87106	1700.82	0.85533	1700.82	0.84703	1700.82	0.83339	1700.82	0.81728
1698.89	1.02139	1698.89	1.00745	1698.89	0.99489	1698.89	0.98348	1698.89	0.96866	1698.89	0.95466	1698.89	0.94258	1698.89	0.93576	1698.89	0.9242	1698.89	0.91151	1698.89	0.89817	1698.89	0.89043	1698.89	0.88499	1698.89	0.87773	1698.89	0.87131	1698.89	0.85556	1698.89	0.84725	1698.89	0.83353	1698.89	0.81756
1696.97	1.02148	1696.97	1.00759	1696.97	0.99496	1696.97	0.98363	1696.97	0.96878	1696.97	0.95483	1696.97	0.94286	1696.97	0.93585	1696.97	0.92439	1696.97	0.91171	1696.97	0.89845	1696.97	0.89072	1696.97	0.88542	1696.97	0.8782	1696.97	0.87167	1696.97	0.85582	1696.97	0.84756	1696.97	0.83374	1696.97	0.81793
1695.04	1.02173	1695.04	1.00787	1695.04	0.99519	1695.04	0.98393	1695.04	0.96907	1695.04	0.95516	1695.04	0.94339	1695.04	0.93611	1695.04	0.92476	1695.04	0.91205	1695.04	0.89894	1695.04	0.89116	1695.04	0.88599	1695.04	0.87877	1695.04	0.8722	1695.04	0.85619	1695.04	0.84808	1695.04	0.83411	1695.04	0.81844
1693.11	1.02207	1693.11	1.00828	1693.11	0.99559	1693.11	0.98429	1693.11	0.96946	1693.11	0.95553	1693.11	0.944	1693.11	0.93651	1693.11	0.92524	1693.11	0.91245	1693.11	0.89955	1693.11	0.89165	1693.11	0.88666	1693.11	0.87941	1693.11	0.87281	1693.11	0.8567	1693.11	0.84872	1693.11	0.83462	1693.11	0.81909
1691.18	1.02232	1691.18	1.00864	1691.18	0.99596	1691.18	0.98447	1691.18	0.96981	1691.18	0.95577	1691.18	0.94448	1691.18	0.93684	1691.18	0.92563	1691.18	0.91277	1691.18	0.90008	1691.18	0.89204	1691.18	0.88727	1691.18	0.87997	1691.18	0.8733	1691.18	0.85722	1691.18	0.84921	1691.18	0.83505	1691.18	0.81972
1689.25	1.02235	1689.25	1.00879	1689.25	0.99615	1689.25	0.9845	1689.25	0.96997	1689.25	0.95581	1689.25	0.94479	1689.25	0.93695	1689.25	0.92582	1689.25	0.91289	1689.25	0.90035	1689.25	0.89229	1689.25	0.88768	1689.25	0.88039	1689.25	0.87355	1689.25	0.8576	1689.25	0.84949	1689.25	0.83525	1689.25	0.82018
1687.32	1.02227	1687.32	1.0088	1687.32	0.99624	1687.32	0.9845	1687.32	0.96999	1687.32	0.95575	1687.32	0.94498	1687.32	0.93695	1687.32	0.9259	1687.32	0.9129	1687.32	0.9005	1687.32	0.89245	1687.32	0.88792	1687.32	0.8806	1687.32	0.87365	1687.32	0.85781	1687.32	0.84964	1687.32	0.83529	1687.32	0.82046
1685.4	1.02224	1685.4	1.00885	1685.4	0.99631	1685.4	0.98453	1685.4	0.97001	1685.4	0.95569	1685.4	0.94513	1685.4	0.937	1685.4	0.92596	1685.4	0.91297	1685.4	0.9007	1685.4	0.89262	1685.4	0.88815	1685.4	0.88072	1685.4	0.87378	1685.4	0.85797	1685.4	0.84975	1685.4	0.83533	1685.4	0.82072
1683.47	1.02237	1683.47	1.00905	1683.47	0.99649	1683.47	0.98464	1683.47	0.9701	1683.47	0.95576	1683.47	0.94536	1683.47	0.93718	1683.47	0.92613	1683.47	0.91322	1683.47	0.90105	1683.47	0.8929	1683.47	0.88849	1683.47	0.88091	1683.47	0.87404	1683.47	0.85824	1683.47	0.84992	1683.47	0.8355	1683.47	0.82108
1681.54	1.02265	1681.54	1.00935	1681.54	0.99678	1681.54	0.98489	1681.54	0.97027	1681.54	0.95602	1681.54	0.94578	1681.54	0.93749	1681.54	0.92646	1681.54	0.91366	1681.54	0.90154	1681.54	0.89336	1681.54	0.88896	1681.54	0.88127	1681.54	0.87452	1681.54	0.85869	1681.54	0.85025	1681.54	0.83588	1681.54	0.82152
1679.61	1.02299	1679.61	1.00966	1679.61	0.9971	1679.61	0.98532	1679.61	0.97056	1679.61	0.95642	1679.61	0.9463	1679.61	0.93783	1679.61	0.92692	1679.61	0.91413	1679.61	0.90208	1679.61	0.8939	1679.61	0.88945	1679.61	0.88175	1679.61	0.87514	1679.61	0.85924	1679.61	0.85071	1679.61	0.8364	1679.61	0.82192
1677.68	1.02331	1677.68	1.00991	1677.68	0.99735	1677.68	0.98584	1677.68	0.97096	1677.68	0.95684	1677.68	0.94678	1677.68	0.93819	1677.68	0.92738	1677.68	0.91458	1677.68	0.90258	1677.68	0.8944	1677.68	0.88993	1677.68	0.88227	1677.68	0.87576	1677.68	0.85982	1677.68	0.85118	1677.68	0.83694	1677.68	0.82225
1675.75	1.02357	1675.75	1.0101	1675.75	0.9975	1675.75	0.98636	1675.75	0.97138	1675.75	0.95721	1675.75	0.94712	1675.75	0.93853	1675.75	0.92787	1675.75	0.91506	1675.75	0.90298	1675.75	0.89484	1675.75	0.89032	1675.75	0.88274	1675.75	0.87628	1675.75	0.86037	1675.75	0.85161	1675.75	0.83742	1675.75	0.8225
1673.83	1.02366	1673.83	1.01027	1673.83	0.99755	1673.83	0.98665	1673.83	0.97168	1673.83	0.95742	1673.83	0.94723	1673.83	0.93877	1673.83	0.9284	1673.83	0.91551	1673.83	0.90326	1673.83	0.89514	1673.83	0.8905	1673.83	0.88305	1673.83	0.87665	1673.83	0.86073	1673.83	0.85189	1673.83	0.8377	1673.83	0.82264
1671.9	1.02364	1671.9	1.01045	1671.9	0.99754	1671.9	0.98673	1671.9	0.97184	1671.9	0.95749	1671.9	0.9472	1671.9	0.93888	1671.9	0.92888	1671.9	0.91578	1671.9	0.90354	1671.9	0.89532	1671.9	0.89054	1671.9	0.88323	1671.9	0.87688	1671.9	0.86091	1671.9	0.85204	1671.9	0.83777	1671.9	0.8227
1669.97	1.02367	1669.97	1.01067	1669.97	0.99758	1669.97	0.98688	1669.97	0.97203	1669.97	0.9576	1669.97	0.94728	1669.97	0.93906	1669.97	0.92931	1669.97	0.91603	1669.97	0.90393	1669.97	0.8955	1669.97	0.89063	1669.97	0.88341	1669.97	0.87709	1669.97	0.8611	1669.97	0.85222	1669.97	0.83785	1669.97	0.82283
1668.04	1.02382	1668.04	1.01096	1668.04	0.99775	1668.04	0.98719	1668.04	0.97232	1668.04	0.95781	1668.04	0.94753	1668.04	0.93935	1668.04	0.92973	1668.04	0.91633	1668.04	0.90438	1668.04	0.89575	1668.04	0.89082	1668.04	0.88364	1668.04	0.87734	1668.04	0.86133	1668.04	0.85244	1668.04	0.838	1668.04	0.82306
1666.11	1.02405	1666.11	1.01133	1666.11	0.99808	1666.11	0.98765	1666.11	0.97271	1666.11	0.95817	1666.11	0.94791	1666.11	0.93974	1666.11	0.9302	1666.11	0.91671	1666.11	0.90487	1666.11	0.89611	1666.11	0.89109	1666.11	0.88396	1666.11	0.87766	1666.11	0.86162	1666.11	0.85272	1666.11	0.83825	1666.11	0.82336
1664.18	1.02431	1664.18	1.01172	1664.18	0.99851	1664.18	0.98818	1664.18	0.97316	1664.18	0.95865	1664.18	0.94834	1664.18	0.94019	1664.18	0.93069	1664.18	0.91712	1664.18	0.90538	1664.18	0.89652	1664.18	0.8914	1664.18	0.88435	1664.18	0.87798	1664.18	0.86199	1664.18	0.85304	1664.18	0.83853	1664.18	0.82366
1662.26	1.02452	1662.26	1.012	1662.26	0.99884	1662.26	0.98864	1662.26	0.97351	1662.26	0.95906	1662.26	0.94874	1662.26	0.94056	1662.26	0.93107	1662.26	0.91745	1662.26	0.90583	1662.26	0.89687	1662.26	0.89163	1662.26	0.8847	1662.26	0.87819	1662.26	0.86232	1662.26	0.85328	1662.26	0.83869	1662.26	0.82389
1660.33	1.02461	1660.33	1.01211	1660.33	0.99896	1660.33	0.98894	1660.33	0.9737	1660.33	0.95933	1660.33	0.94898	1660.33	0.94074	1660.33	0.93129	1660.33	0.91764	1660.33	0.90612	1660.33	0.89706	1660.33	0.89169	1660.33	0.88489	1660.33	0.87825	1660.33	0.86253	1660.33	0.85336	1660.33	0.83865	1660.33	0.82398
1658.4	1.02448	1658.4	1.012	1658.4	0.99885	1658.4	0.98902	1658.4	0.97374	1658.4	0.95944	1658.4	0.94897	1658.4	0.94068	1658.4	0.93131	1658.4	0.91763	1658.4	0.90618	1658.4	0.89711	1658.4	0.89161	1658.4	0.88493	1658.4	0.87822	1658.4	0.86259	1658.4	0.85327	1658.4	0.83842	1658.4	0.82389
1656.47	1.0242	1656.47	1.01181	1656.47	0.99858	1656.47	0.98894	1656.47	0.97363	1656.47	0.9594	1656.47	0.94879	1656.47	0.94049	1656.47	0.9312	1656.47	0.91752	1656.47	0.90605	1656.47	0.89716	1656.47	0.8915	1656.47	0.88488	1656.47	0.87815	1656.47	0.86257	1656.47	0.85307	1656.47	0.83817	1656.47	0.8237
1654.54	1.02408	1654.54	1.01182	1654.54	0.99845	1654.54	0.98901	1654.54	0.97364	1654.54	0.9595	1654.54	0.94885	1654.54	0.94048	1654.54	0.93126	1654.54	0.91758	1654.54	0.90607	1654.54	0.89737	1654.54	0.89155	1654.54	0.88492	1654.54	0.87818	1654.54	0.86275	1654.54	0.85309	1654.54	0.83806	1654.54	0.82372
1652.61	1.02417	1652.61	1.01202	1652.61	0.99855	1652.61	0.98932	1652.61	0.97382	1652.61	0.95978	1652.61	0.94914	1652.61	0.94065	1652.61	0.93152	1652.61	0.91782	1652.61	0.90627	1652.61	0.89771	1652.61	0.89177	1652.61	0.8851	1652.61	0.87833	1652.61	0.86315	1652.61	0.85333	1652.61	0.83814	1652.61	0.82394
1650.68	1.02434	1650.68	1.0123	1650.68	0.99879	1650.68	0.98977	1650.68	0.97411	1650.68	0.96015	1650.68	0.94949	1650.68	0.94089	1650.68	0.9319	1650.68	0.91813	1650.68	0.90658	1650.68	0.89808	1650.68	0.89206	1650.68	0.88539	1650.68	0.87856	1650.68	0.86368	1650.68	0.85367	1650.68	0.83834	1650.68	0.82425
1648.76	1.02448	1648.76	1.01255	1648.76	0.99904	1648.76	0.99023	1648.76	0.97444	1648.76	0.96052	1648.76	0.94984	1648.76	0.9411	1648.76	0.93231	1648.76	0.9184	1648.76	0.90689	1648.76	0.8984	1648.76	0.89229	1648.76	0.88574	1648.76	0.87879	1648.76	0.86415	1648.76	0.85399	1648.76	0.83858	1648.76	0.82453
1646.83	1.02458	1646.83	1.01268	1646.83	0.99918	1646.83	0.99055	1646.83	0.97473	1646.83	0.96084	1646.83	0.95014	1646.83	0.94126	1646.83	0.93262	1646.83	0.91856	1646.83	0.9071	1646.83	0.89859	1646.83	0.89238	1646.83	0.88597	1646.83	0.87892	1646.83	0.86444	1646.83	0.85416	1646.83	0.8387	1646.83	0.82471
1644.9	1.02466	1644.9	1.0127	1644.9	0.99923	1644.9	0.99073	1644.9	0.97496	1644.9	0.96108	1644.9	0.95036	1644.9	0.94139	1644.9	0.93281	1644.9	0.91867	1644.9	0.90721	1644.9	0.89869	1644.9	0.89238	1644.9	0.88607	1644.9	0.87895	1644.9	0.86462	1644.9	0.85417	1644.9	0.83871	1644.9	0.82482
1642.97	1.02469	1642.97	1.01263	1642.97	0.99924	1642.97	0.99088	1642.97	0.97516	1642.97	0.96124	1642.97	0.95043	1642.97	0.94152	1642.97	0.93296	1642.97	0.91882	1642.97	0.9073	1642.97	0.89882	1642.97	0.8924	1642.97	0.88617	1642.97	0.87897	1642.97	0.86479	1642.97	0.85415	1642.97	0.83877	1642.97	0.82489
1641.04	1.02461	1641.04	1.01246	1641.04	0.99917	1641.04	0.99102	1641.04	0.97534	1641.04	0.96131	1641.04	0.95037	1641.04	0.94166	1641.04	0.93307	1641.04	0.919	1641.04	0.90738	1641.04	0.89897	1641.04	0.89244	1641.04	0.8863	1641.04	0.87901	1641.04	0.86493	1641.04	0.85418	1641.04	0.8389	1641.04	0.82494
1639.11	1.02445	1639.11	1.01228	1639.11	0.99908	1639.11	0.99113	1639.11	0.97545	1639.11	0.96131	1639.11	0.95026	1639.11	0.94185	1639.11	0.93312	1639.11	0.91914	1639.11	0.90735	1639.11	0.89904	1639.11	0.89244	1639.11	0.8864	1639.11	0.87907	1639.11	0.86503	1639.11	0.85427	1639.11	0.839	1639.11	0.82491
1637.19	1.02441	1637.19	1.01222	1637.19	0.99913	1637.19	0.99126	1637.19	0.97556	1637.19	0.96141	1637.19	0.95027	1637.19	0.94208	1637.19	0.93322	1637.19	0.91932	1637.19	0.90732	1637.19	0.89911	1637.19	0.89239	1637.19	0.88651	1637.19	0.87923	1637.19	0.8652	1637.19	0.85451	1637.19	0.83913	1637.19	0.82492
1635.26	1.02459	1635.26	1.01223	1635.26	0.99928	1635.26	0.99142	1635.26	0.97572	1635.26	0.96167	1635.26	0.95043	1635.26	0.94232	1635.26	0.93347	1635.26	0.91959	1635.26	0.90741	1635.26	0.89928	1635.26	0.89241	1635.26	0.88671	1635.26	0.87953	1635.26	0.8655	1635.26	0.85489	1635.26	0.8394	1635.26	0.82513
1633.33	1.02479	1633.33	1.01219	1633.33	0.99938	1633.33	0.9916	1633.33	0.97587	1633.33	0.962	1633.33	0.95067	1633.33	0.94253	1633.33	0.93381	1633.33	0.91986	1633.33	0.90757	1633.33	0.89952	1633.33	0.89248	1633.33	0.88699	1633.33	0.87982	1633.33	0.86586	1633.33	0.85526	1633.33	0.83971	1633.33	0.82547
1631.4	1.02493	1631.4	1.01216	1631.4	0.9994	1631.4	0.99182	1631.4	0.97601	1631.4	0.96229	1631.4	0.95095	1631.4	0.9427	1631.4	0.9341	1631.4	0.92007	1631.4	0.90775	1631.4	0.89976	1631.4	0.89264	1631.4	0.8873	1631.4	0.88007	1631.4	0.86622	1631.4	0.85562	1631.4	0.84003	1631.4	0.82586
1629.47	1.02506	1629.47	1.01218	1629.47	0.99938	1629.47	0.99203	1629.47	0.97619	1629.47	0.96256	1629.47	0.95126	1629.47	0.94281	1629.47	0.93426	1629.47	0.92026	1629.47	0.90794	1629.47	0.9	1629.47	0.89284	1629.47	0.88756	1629.47	0.88032	1629.47	0.8666	1629.47	0.85597	1629.47	0.8404	1629.47	0.82627
1627.54	1.02515	1627.54	1.01222	1627.54	0.9994	1627.54	0.99219	1627.54	0.97639	1627.54	0.9628	1627.54	0.95156	1627.54	0.94289	1627.54	0.93437	1627.54	0.92048	1627.54	0.90817	1627.54	0.90021	1627.54	0.89301	1627.54	0.88775	1627.54	0.88058	1627.54	0.86695	1627.54	0.85631	1627.54	0.84082	1627.54	0.82673
1625.62	1.02525	1625.62	1.01231	1625.62	0.99946	1625.62	0.9923	1625.62	0.97658	1625.62	0.96307	1625.62	0.9519	1625.62	0.94308	1625.62	0.93453	1625.62	0.92081	1625.62	0.9085	1625.62	0.90042	1625.62	0.8932	1625.62	0.88798	1625.62	0.88093	1625.62	0.86725	1625.62	0.8567	1625.62	0.84134	1625.62	0.82727
1623.69	1.02546	1623.69	1.0125	1623.69	0.99958	1623.69	0.99243	1623.69	0.97685	1623.69	0.96343	1623.69	0.95236	1623.69	0.94351	1623.69	0.93479	1623.69	0.92127	1623.69	0.90901	1623.69	0.90075	1623.69	0.89353	1623.69	0.88835	1623.69	0.88147	1623.69	0.8676	1623.69	0.8572	1623.69	0.84197	1623.69	0.82795
1621.76	1.02571	1621.76	1.01272	1621.76	0.99982	1621.76	0.99259	1621.76	0.97719	1621.76	0.96385	1621.76	0.95287	1621.76	0.94401	1621.76	0.93511	1621.76	0.92173	1621.76	0.90956	1621.76	0.90116	1621.76	0.89399	1621.76	0.88878	1621.76	0.88205	1621.76	0.86807	1621.76	0.85769	1621.76	0.84263	1621.76	0.82864
1619.83	1.02591	1619.83	1.01289	1619.83	1.00007	1619.83	0.99269	1619.83	0.97745	1619.83	0.96424	1619.83	0.95333	1619.83	0.9444	1619.83	0.93543	1619.83	0.92209	1619.83	0.90996	1619.83	0.90152	1619.83	0.8944	1619.83	0.88911	1619.83	0.88247	1619.83	0.86852	1619.83	0.85806	1619.83	0.84316	1619.83	0.8292
1617.9	1.02607	1617.9	1.01296	1617.9	1.00022	1617.9	0.99276	1617.9	0.97757	1617.9	0.96451	1617.9	0.95369	1617.9	0.94466	1617.9	0.9357	1617.9	0.92236	1617.9	0.9102	1617.9	0.90174	1617.9	0.89463	1617.9	0.88921	1617.9	0.88269	1617.9	0.86881	1617.9	0.85824	1617.9	0.84349	1617.9	0.82958
1615.97	1.02612	1615.97	1.01295	1615.97	1.00034	1615.97	0.99289	1615.97	0.97764	1615.97	0.9647	1615.97	0.95398	1615.97	0.94488	1615.97	0.9359	1615.97	0.92258	1615.97	0.91044	1615.97	0.90176	1615.97	0.89482	1615.97	0.88914	1615.97	0.8828	1615.97	0.86893	1615.97	0.85834	1615.97	0.84367	1615.97	0.8298
1614.05	1.02604	1614.05	1.01297	1614.05	1.0005	1614.05	0.99301	1614.05	0.97773	1614.05	0.96494	1614.05	0.95416	1614.05	0.94517	1614.05	0.93601	1614.05	0.92276	1614.05	0.91077	1614.05	0.90179	1614.05	0.89509	1614.05	0.88922	1614.05	0.883	1614.05	0.86904	1614.05	0.85859	1614.05	0.84386	1614.05	0.82996
1612.12	1.02593	1612.12	1.01301	1612.12	1.00067	1612.12	0.99309	1612.12	0.97784	1612.12	0.96529	1612.12	0.9543	1612.12	0.94549	1612.12	0.93613	1612.12	0.92295	1612.12	0.91117	1612.12	0.90198	1612.12	0.89543	1612.12	0.88947	1612.12	0.8833	1612.12	0.86924	1612.12	0.85902	1612.12	0.84418	1612.12	0.83015
1610.19	1.02579	1610.19	1.01298	1610.19	1.00081	1610.19	0.99316	1610.19	0.97791	1610.19	0.96565	1610.19	0.95436	1610.19	0.94574	1610.19	0.9363	1610.19	0.92312	1610.19	0.91152	1610.19	0.90224	1610.19	0.89571	1610.19	0.88974	1610.19	0.88356	1610.19	0.86942	1610.19	0.8595	1610.19	0.84449	1610.19	0.83033
1608.26	1.02561	1608.26	1.01289	1608.26	1.00091	1608.26	0.99323	1608.26	0.97794	1608.26	0.96595	1608.26	0.95436	1608.26	0.94588	1608.26	0.93648	1608.26	0.92324	1608.26	0.91171	1608.26	0.90242	1608.26	0.89583	1608.26	0.8899	1608.26	0.88367	1608.26	0.86953	1608.26	0.85984	1608.26	0.84466	1608.26	0.83046
1606.33	1.02544	1606.33	1.0128	1606.33	1.00103	1606.33	0.99332	1606.33	0.97798	1606.33	0.96624	1606.33	0.95439	1606.33	0.94598	1606.33	0.93664	1606.33	0.92328	1606.33	0.9118	1606.33	0.90254	1606.33	0.89591	1606.33	0.89005	1606.33	0.88374	1606.33	0.8696	1606.33	0.86009	1606.33	0.84478	1606.33	0.83057
1604.4	1.02533	1604.4	1.01271	1604.4	1.00117	1604.4	0.99341	1604.4	0.97806	1604.4	0.9665	1604.4	0.95445	1604.4	0.94609	1604.4	0.93675	1604.4	0.92325	1604.4	0.9119	1604.4	0.90265	1604.4	0.89606	1604.4	0.89025	1604.4	0.88386	1604.4	0.86965	1604.4	0.86031	1604.4	0.84495	1604.4	0.83071
1602.48	1.02531	1602.48	1.01268	1602.48	1.00132	1602.48	0.99354	1602.48	0.9782	1602.48	0.96668	1602.48	0.95457	1602.48	0.94623	1602.48	0.93686	1602.48	0.92322	1602.48	0.91207	1602.48	0.90277	1602.48	0.89629	1602.48	0.89044	1602.48	0.88403	1602.48	0.86967	1602.48	0.86051	1602.48	0.84515	1602.48	0.83087
1600.55	1.02542	1600.55	1.01282	1600.55	1.00155	1600.55	0.99372	1600.55	0.97841	1600.55	0.96681	1600.55	0.95479	1600.55	0.94641	1600.55	0.93707	1600.55	0.92322	1600.55	0.91231	1600.55	0.9029	1600.55	0.89649	1600.55	0.89052	1600.55	0.88417	1600.55	0.86972	1600.55	0.86076	1600.55	0.84531	1600.55	0.83107
1598.62	1.02565	1598.62	1.01311	1598.62	1.00194	1598.62	0.99383	1598.62	0.97862	1598.62	0.96698	1598.62	0.95504	1598.62	0.94656	1598.62	0.93732	1598.62	0.92328	1598.62	0.91256	1598.62	0.903	1598.62	0.89662	1598.62	0.89053	1598.62	0.8842	1598.62	0.86979	1598.62	0.86104	1598.62	0.84551	1598.62	0.83131
1596.69	1.02574	1596.69	1.01327	1596.69	1.00227	1596.69	0.99371	1596.69	0.97866	1596.69	0.96709	1596.69	0.95509	1596.69	0.94654	1596.69	0.93731	1596.69	0.92327	1596.69	0.9126	1596.69	0.90288	1596.69	0.89657	1596.69	0.89045	1596.69	0.88411	1596.69	0.86972	1596.69	0.86108	1596.69	0.84559	1596.69	0.83141
1594.76	1.02573	1594.76	1.01325	1594.76	1.00233	1594.76	0.99348	1594.76	0.97859	1594.76	0.96705	1594.76	0.95487	1594.76	0.94628	1594.76	0.93704	1594.76	0.92314	1594.76	0.91241	1594.76	0.90252	1594.76	0.89634	1594.76	0.89022	1594.76	0.88395	1594.76	0.86952	1594.76	0.86081	1594.76	0.8454	1594.76	0.83136
1592.83	1.02573	1592.83	1.01313	1592.83	1.00219	1592.83	0.99324	1592.83	0.97849	1592.83	0.96689	1592.83	0.95453	1592.83	0.94584	1592.83	0.93667	1592.83	0.92292	1592.83	0.91199	1592.83	0.90212	1592.83	0.89601	1592.83	0.88992	1592.83	0.88363	1592.83	0.8692	1592.83	0.86032	1592.83	0.845	1592.83	0.83112
1590.91	1.02574	1590.91	1.01298	1590.91	1.00195	1590.91	0.99302	1590.91	0.97832	1590.91	0.96674	1590.91	0.95415	1590.91	0.94538	1590.91	0.93623	1590.91	0.9226	1590.91	0.91149	1590.91	0.90178	1590.91	0.8957	1590.91	0.88968	1590.91	0.88321	1590.91	0.86882	1590.91	0.85981	1590.91	0.84456	1590.91	0.83074
1588.98	1.02574	1588.98	1.01286	1588.98	1.00166	1588.98	0.99283	1588.98	0.97807	1588.98	0.9666	1588.98	0.95382	1588.98	0.94489	1588.98	0.93572	1588.98	0.92223	1588.98	0.91093	1588.98	0.9015	1588.98	0.89545	1588.98	0.88948	1588.98	0.88282	1588.98	0.8684	1588.98	0.85931	1588.98	0.84412	1588.98	0.83028
1587.05	1.0257	1587.05	1.01279	1587.05	1.00141	1587.05	0.99264	1587.05	0.97783	1587.05	0.96644	1587.05	0.95359	1587.05	0.94443	1587.05	0.93524	1587.05	0.92187	1587.05	0.91038	1587.05	0.90126	1587.05	0.89519	1587.05	0.88926	1587.05	0.88244	1587.05	0.86798	1587.05	0.85877	1587.05	0.84361	1587.05	0.82978
1585.12	1.02572	1585.12	1.01279	1585.12	1.00129	1585.12	0.99245	1585.12	0.97773	1585.12	0.96631	1585.12	0.95349	1585.12	0.94415	1585.12	0.93487	1585.12	0.92153	1585.12	0.91001	1585.12	0.90108	1585.12	0.8949	1585.12	0.88903	1585.12	0.88211	1585.12	0.86763	1585.12	0.85827	1585.12	0.84315	1585.12	0.82935
1583.19	1.02583	1583.19	1.01282	1583.19	1.00128	1583.19	0.99227	1583.19	0.97771	1583.19	0.96622	1583.19	0.95342	1583.19	0.94396	1583.19	0.93456	1583.19	0.92117	1583.19	0.90981	1583.19	0.9009	1583.19	0.8946	1583.19	0.88875	1583.19	0.88179	1583.19	0.86733	1583.19	0.85779	1583.19	0.84279	1583.19	0.82895
1581.26	1.02591	1581.26	1.01281	1581.26	1.00119	1581.26	0.99208	1581.26	0.97755	1581.26	0.96606	1581.26	0.95329	1581.26	0.94369	1581.26	0.93421	1581.26	0.92071	1581.26	0.90961	1581.26	0.90064	1581.26	0.89422	1581.26	0.88835	1581.26	0.88141	1581.26	0.86694	1581.26	0.85725	1581.26	0.84242	1581.26	0.8285
1579.34	1.02587	1579.34	1.0127	1579.34	1.00094	1579.34	0.99172	1579.34	0.97718	1579.34	0.96576	1579.34	0.95307	1579.34	0.94326	1579.34	0.93375	1579.34	0.92011	1579.34	0.90922	1579.34	0.90022	1579.34	0.89374	1579.34	0.88782	1579.34	0.88096	1579.34	0.86638	1579.34	0.85658	1579.34	0.84193	1579.34	0.82794
1577.41	1.02579	1577.41	1.01256	1577.41	1.0006	1577.41	0.99124	1577.41	0.97679	1577.41	0.96541	1577.41	0.95275	1577.41	0.94288	1577.41	0.93328	1577.41	0.91955	1577.41	0.90872	1577.41	0.89974	1577.41	0.89325	1577.41	0.88728	1577.41	0.88049	1577.41	0.86581	1577.41	0.85588	1577.41	0.84139	1577.41	0.82733
1575.48	1.02571	1575.48	1.01244	1575.48	1.00031	1575.48	0.99087	1575.48	0.97654	1575.48	0.96517	1575.48	0.95237	1575.48	0.94267	1575.48	0.93289	1575.48	0.9192	1575.48	0.90826	1575.48	0.89932	1575.48	0.89277	1575.48	0.88679	1575.48	0.88006	1575.48	0.86534	1575.48	0.8552	1575.48	0.84092	1575.48	0.82677
1573.55	1.02569	1573.55	1.01245	1573.55	1.00017	1573.55	0.99076	1573.55	0.97643	1573.55	0.96507	1573.55	0.95208	1573.55	0.94259	1573.55	0.93262	1573.55	0.91906	1573.55	0.90792	1573.55	0.89898	1573.55	0.89242	1573.55	0.88641	1573.55	0.87978	1573.55	0.865	1573.55	0.85469	1573.55	0.84059	1573.55	0.82639
1571.62	1.02568	1571.62	1.01253	1571.62	1.00011	1571.62	0.99074	1571.62	0.97635	1571.62	0.96499	1571.62	0.9518	1571.62	0.94248	1571.62	0.93236	1571.62	0.91892	1571.62	0.90759	1571.62	0.89863	1571.62	0.89217	1571.62	0.88605	1571.62	0.87955	1571.62	0.86464	1571.62	0.85428	1571.62	0.84032	1571.62	0.82609
1569.69	1.02566	1569.69	1.01259	1569.69	1.00006	1569.69	0.99062	1569.69	0.97623	1569.69	0.96485	1569.69	0.95146	1569.69	0.94231	1569.69	0.93208	1569.69	0.91869	1569.69	0.9072	1569.69	0.89823	1569.69	0.89192	1569.69	0.88563	1569.69	0.87927	1569.69	0.8642	1569.69	0.85391	1569.69	0.84004	1569.69	0.82575
1567.77	1.02559	1567.77	1.01254	1567.77	0.99997	1567.77	0.99038	1567.77	0.97601	1567.77	0.96462	1567.77	0.95105	1567.77	0.94211	1567.77	0.93173	1567.77	0.91837	1567.77	0.90672	1567.77	0.89779	1567.77	0.89159	1567.77	0.88507	1567.77	0.87884	1567.77	0.86365	1567.77	0.85353	1567.77	0.83967	1567.77	0.82527
1565.84	1.02541	1565.84	1.01236	1565.84	0.9997	1565.84	0.99007	1565.84	0.97567	1565.84	0.96422	1565.84	0.95056	1565.84	0.94189	1565.84	0.93133	1565.84	0.91793	1565.84	0.90615	1565.84	0.89729	1565.84	0.89108	1565.84	0.88433	1565.84	0.87832	1565.84	0.86297	1565.84	0.85298	1565.84	0.83913	1565.84	0.82462
1563.91	1.02523	1563.91	1.0122	1563.91	0.99929	1563.91	0.98983	1563.91	0.97536	1563.91	0.96378	1563.91	0.95009	1563.91	0.9416	1563.91	0.93093	1563.91	0.91755	1563.91	0.90558	1563.91	0.89682	1563.91	0.89064	1563.91	0.88369	1563.91	0.87789	1563.91	0.86233	1563.91	0.85237	1563.91	0.83857	1563.91	0.82406
1561.98	1.02515	1561.98	1.01218	1561.98	0.99902	1561.98	0.98964	1561.98	0.9752	1561.98	0.96343	1561.98	0.94968	1561.98	0.94131	1561.98	0.93057	1561.98	0.91737	1561.98	0.9052	1561.98	0.89654	1561.98	0.89042	1561.98	0.88337	1561.98	0.87754	1561.98	0.86192	1561.98	0.85196	1561.98	0.8382	1561.98	0.82375
1560.05	1.02513	1560.05	1.01229	1560.05	0.99895	1560.05	0.98948	1560.05	0.97515	1560.05	0.9632	1560.05	0.94934	1560.05	0.94109	1560.05	0.9303	1560.05	0.91731	1560.05	0.90501	1560.05	0.89644	1560.05	0.8903	1560.05	0.88325	1560.05	0.87726	1560.05	0.86163	1560.05	0.85171	1560.05	0.83796	1560.05	0.82358
1558.12	1.02511	1558.12	1.01248	1558.12	0.999	1558.12	0.98932	1558.12	0.97512	1558.12	0.96307	1558.12	0.94908	1558.12	0.94096	1558.12	0.93006	1558.12	0.91727	1558.12	0.90495	1558.12	0.89643	1558.12	0.89019	1558.12	0.88321	1558.12	0.87705	1558.12	0.86137	1558.12	0.85154	1558.12	0.83779	1558.12	0.82347
1556.19	1.02504	1556.19	1.01258	1556.19	0.99899	1556.19	0.98915	1556.19	0.97504	1556.19	0.96293	1556.19	0.94888	1556.19	0.94085	1556.19	0.92972	1556.19	0.91712	1556.19	0.9049	1556.19	0.89635	1556.19	0.89008	1556.19	0.88318	1556.19	0.87685	1556.19	0.8611	1556.19	0.8514	1556.19	0.83762	1556.19	0.82333
1554.27	1.02489	1554.27	1.01246	1554.27	0.9989	1554.27	0.98896	1554.27	0.97486	1554.27	0.96267	1554.27	0.94862	1554.27	0.94061	1554.27	0.92925	1554.27	0.91684	1554.27	0.90466	1554.27	0.89613	1554.27	0.88992	1554.27	0.88305	1554.27	0.87657	1554.27	0.86082	1554.27	0.85121	1554.27	0.83737	1554.27	0.82309
1552.34	1.0247	1552.34	1.01219	1552.34	0.99875	1552.34	0.98873	1552.34	0.97461	1552.34	0.9623	1552.34	0.94826	1552.34	0.94025	1552.34	0.92873	1552.34	0.91652	1552.34	0.90424	1552.34	0.89583	1552.34	0.88964	1552.34	0.88281	1552.34	0.87623	1552.34	0.86048	1552.34	0.85096	1552.34	0.83705	1552.34	0.8228
1550.41	1.0245	1550.41	1.01193	1550.41	0.99856	1550.41	0.98848	1550.41	0.97436	1550.41	0.96197	1550.41	0.94788	1550.41	0.93994	1550.41	0.92826	1550.41	0.91625	1550.41	0.90381	1550.41	0.89556	1550.41	0.88933	1550.41	0.88255	1550.41	0.87593	1550.41	0.86018	1550.41	0.85074	1550.41	0.83673	1550.41	0.82254
1548.48	1.02439	1548.48	1.01175	1548.48	0.99836	1548.48	0.98828	1548.48	0.97417	1548.48	0.96176	1548.48	0.94757	1548.48	0.93978	1548.48	0.92791	1548.48	0.91608	1548.48	0.90352	1548.48	0.89539	1548.48	0.88907	1548.48	0.88234	1548.48	0.87571	1548.48	0.86	1548.48	0.85057	1548.48	0.8365	1548.48	0.82238
1546.55	1.0244	1546.55	1.01171	1546.55	0.99826	1546.55	0.9882	1546.55	0.97411	1546.55	0.96172	1546.55	0.94739	1546.55	0.93975	1546.55	0.92771	1546.55	0.91607	1546.55	0.90343	1546.55	0.8954	1546.55	0.88899	1546.55	0.88224	1546.55	0.8756	1546.55	0.86004	1546.55	0.85047	1546.55	0.83644	1546.55	0.82236
1544.62	1.02446	1544.62	1.01174	1544.62	0.9982	1544.62	0.98816	1544.62	0.97408	1544.62	0.96173	1544.62	0.94725	1544.62	0.93969	1544.62	0.92755	1544.62	0.9161	1544.62	0.90337	1544.62	0.89549	1544.62	0.88897	1544.62	0.88223	1544.62	0.87551	1544.62	0.86016	1544.62	0.85042	1544.62	0.83649	1544.62	0.82243
1542.7	1.02444	1542.7	1.01174	1542.7	0.99807	1542.7	0.98805	1542.7	0.974	1542.7	0.96164	1542.7	0.94706	1542.7	0.93955	1542.7	0.92736	1542.7	0.91605	1542.7	0.90323	1542.7	0.89546	1542.7	0.88892	1542.7	0.88223	1542.7	0.87537	1542.7	0.86021	1542.7	0.85038	1542.7	0.83651	1542.7	0.82245
1540.77	1.02433	1540.77	1.01169	1540.77	0.99788	1540.77	0.98782	1540.77	0.97386	1540.77	0.96142	1540.77	0.94681	1540.77	0.93934	1540.77	0.9271	1540.77	0.91591	1540.77	0.90298	1540.77	0.89529	1540.77	0.8888	1540.77	0.8822	1540.77	0.87517	1540.77	0.86014	1540.77	0.85027	1540.77	0.83641	1540.77	0.82238
1538.84	1.02414	1538.84	1.01159	1538.84	0.99765	1538.84	0.98749	1538.84	0.97364	1538.84	0.96109	1538.84	0.94651	1538.84	0.93909	1538.84	0.92675	1538.84	0.91567	1538.84	0.90263	1538.84	0.89503	1538.84	0.88859	1538.84	0.8821	1538.84	0.87491	1538.84	0.85997	1538.84	0.85007	1538.84	0.83621	1538.84	0.82225
1536.91	1.02391	1536.91	1.01146	1536.91	0.99743	1536.91	0.98717	1536.91	0.97338	1536.91	0.96077	1536.91	0.94615	1536.91	0.93883	1536.91	0.92636	1536.91	0.91539	1536.91	0.90222	1536.91	0.89475	1536.91	0.8883	1536.91	0.88196	1536.91	0.87466	1536.91	0.85973	1536.91	0.84985	1536.91	0.83598	1536.91	0.82207
1534.98	1.02369	1534.98	1.01138	1534.98	0.99728	1534.98	0.98696	1534.98	0.9732	1534.98	0.96055	1534.98	0.94586	1534.98	0.93866	1534.98	0.92607	1534.98	0.91517	1534.98	0.9019	1534.98	0.89457	1534.98	0.88806	1534.98	0.8819	1534.98	0.87453	1534.98	0.85953	1534.98	0.84973	1534.98	0.83583	1534.98	0.82198
1533.05	1.02355	1533.05	1.01133	1533.05	0.99724	1533.05	0.98687	1533.05	0.97314	1533.05	0.96045	1533.05	0.94571	1533.05	0.9386	1533.05	0.92595	1533.05	0.9151	1533.05	0.90171	1533.05	0.8945	1533.05	0.8879	1533.05	0.8819	1533.05	0.8745	1533.05	0.85943	1533.05	0.84973	1533.05	0.83577	1533.05	0.82203
1531.13	1.02346	1531.13	1.01127	1531.13	0.9972	1531.13	0.9868	1531.13	0.97309	1531.13	0.96036	1531.13	0.94561	1531.13	0.93859	1531.13	0.9259	1531.13	0.91508	1531.13	0.90155	1531.13	0.89442	1531.13	0.88771	1531.13	0.88184	1531.13	0.87447	1531.13	0.85936	1531.13	0.84972	1531.13	0.83569	1531.13	0.82212
1529.2	1.02332	1529.2	1.01111	1529.2	0.99701	1529.2	0.98663	1529.2	0.9729	1529.2	0.96011	1529.2	0.94541	1529.2	0.93847	1529.2	0.92579	1529.2	0.91491	1529.2	0.90131	1529.2	0.89423	1529.2	0.88739	1529.2	0.8816	1529.2	0.87434	1529.2	0.85918	1529.2	0.84953	1529.2	0.83548	1529.2	0.82203
1527.27	1.02314	1527.27	1.01089	1527.27	0.9967	1527.27	0.9864	1527.27	0.97265	1527.27	0.95971	1527.27	0.94518	1527.27	0.93823	1527.27	0.9256	1527.27	0.91465	1527.27	0.90103	1527.27	0.894	1527.27	0.88698	1527.27	0.88125	1527.27	0.8741	1527.27	0.85891	1527.27	0.84924	1527.27	0.83521	1527.27	0.82175
1525.34	1.02299	1525.34	1.01066	1525.34	0.99642	1525.34	0.98614	1525.34	0.97238	1525.34	0.95928	1525.34	0.94497	1525.34	0.93795	1525.34	0.92535	1525.34	0.91441	1525.34	0.90076	1525.34	0.89375	1525.34	0.88654	1525.34	0.88086	1525.34	0.87378	1525.34	0.85862	1525.34	0.84892	1525.34	0.83495	1525.34	0.82138
1523.41	1.0229	1523.41	1.01043	1523.41	0.99618	1523.41	0.9858	1523.41	0.97209	1523.41	0.95889	1523.41	0.94478	1523.41	0.93766	1523.41	0.92503	1523.41	0.91423	1523.41	0.9005	1523.41	0.89341	1523.41	0.88611	1523.41	0.88044	1523.41	0.87339	1523.41	0.85829	1523.41	0.84856	1523.41	0.83466	1523.41	0.82102
1521.48	1.02292	1521.48	1.01025	1521.48	0.99595	1521.48	0.98543	1521.48	0.97185	1521.48	0.95855	1521.48	0.9446	1521.48	0.93738	1521.48	0.92476	1521.48	0.91408	1521.48	0.90027	1521.48	0.89303	1521.48	0.88572	1521.48	0.88005	1521.48	0.873	1521.48	0.85798	1521.48	0.84817	1521.48	0.83435	1521.48	0.82074
1519.56	1.023	1519.56	1.01013	1519.56	0.99573	1519.56	0.98509	1519.56	0.97167	1519.56	0.95826	1519.56	0.94446	1519.56	0.93711	1519.56	0.92458	1519.56	0.9139	1519.56	0.9001	1519.56	0.89266	1519.56	0.88536	1519.56	0.87969	1519.56	0.87263	1519.56	0.85774	1519.56	0.84775	1519.56	0.83407	1519.56	0.82055
1517.63	1.0231	1517.63	1.01005	1517.63	0.99556	1517.63	0.98482	1517.63	0.9715	1517.63	0.958	1517.63	0.9444	1517.63	0.93685	1517.63	0.92445	1517.63	0.91366	1517.63	0.89996	1517.63	0.89229	1517.63	0.88503	1517.63	0.87931	1517.63	0.87226	1517.63	0.85753	1517.63	0.84733	1517.63	0.83384	1517.63	0.82036
1515.7	1.02319	1515.7	1.00999	1515.7	0.99546	1515.7	0.9846	1515.7	0.97137	1515.7	0.95776	1515.7	0.94436	1515.7	0.93664	1515.7	0.92428	1515.7	0.91336	1515.7	0.89978	1515.7	0.89188	1515.7	0.8847	1515.7	0.87884	1515.7	0.87185	1515.7	0.85732	1515.7	0.84692	1515.7	0.83367	1515.7	0.82012
1513.77	1.02317	1513.77	1.00984	1513.77	0.9953	1513.77	0.98437	1513.77	0.97125	1513.77	0.95744	1513.77	0.94418	1513.77	0.93641	1513.77	0.92406	1513.77	0.91305	1513.77	0.89955	1513.77	0.89139	1513.77	0.88429	1513.77	0.87831	1513.77	0.87139	1513.77	0.85699	1513.77	0.84649	1513.77	0.83342	1513.77	0.81974
1511.84	1.02307	1511.84	1.00962	1511.84	0.99507	1511.84	0.98411	1511.84	0.97109	1511.84	0.95704	1511.84	0.94391	1511.84	0.9361	1511.84	0.92383	1511.84	0.91273	1511.84	0.89936	1511.84	0.89093	1511.84	0.88386	1511.84	0.87784	1511.84	0.8709	1511.84	0.85657	1511.84	0.84602	1511.84	0.83303	1511.84	0.81925
1509.91	1.02291	1509.91	1.0094	1509.91	0.99483	1509.91	0.9838	1509.91	0.97082	1509.91	0.9566	1509.91	0.94359	1509.91	0.93571	1509.91	0.92358	1509.91	0.91233	1509.91	0.89918	1509.91	0.89052	1509.91	0.88338	1509.91	0.87742	1509.91	0.87034	1509.91	0.85612	1509.91	0.84556	1509.91	0.83254	1509.91	0.81869
1507.99	1.02274	1507.99	1.0092	1507.99	0.99461	1507.99	0.98347	1507.99	0.97048	1507.99	0.95618	1507.99	0.94328	1507.99	0.93531	1507.99	0.92328	1507.99	0.91188	1507.99	0.89897	1507.99	0.89012	1507.99	0.88288	1507.99	0.87701	1507.99	0.86976	1507.99	0.85571	1507.99	0.84514	1507.99	0.83198	1507.99	0.8181
1506.06	1.02259	1506.06	1.009	1506.06	0.99447	1506.06	0.98323	1506.06	0.97015	1506.06	0.95586	1506.06	0.94305	1506.06	0.93498	1506.06	0.92306	1506.06	0.91147	1506.06	0.89878	1506.06	0.88976	1506.06	0.88243	1506.06	0.8766	1506.06	0.86929	1506.06	0.85538	1506.06	0.84478	1506.06	0.83149	1506.06	0.81756
1504.13	1.02249	1504.13	1.00881	1504.13	0.99442	1504.13	0.98313	1504.13	0.9699	1504.13	0.95567	1504.13	0.94291	1504.13	0.93476	1504.13	0.92297	1504.13	0.91115	1504.13	0.89868	1504.13	0.88943	1504.13	0.8821	1504.13	0.87627	1504.13	0.86898	1504.13	0.85512	1504.13	0.84456	1504.13	0.83117	1504.13	0.81715
1502.2	1.0224	1502.2	1.00863	1502.2	0.99446	1502.2	0.98317	1502.2	0.96974	1502.2	0.95554	1502.2	0.94279	1502.2	0.9346	1502.2	0.92295	1502.2	0.9109	1502.2	0.89866	1502.2	0.88913	1502.2	0.88188	1502.2	0.87604	1502.2	0.86878	1502.2	0.8549	1502.2	0.84451	1502.2	0.83099	1502.2	0.81688
1500.27	1.02226	1500.27	1.00846	1500.27	0.99457	1500.27	0.98323	1500.27	0.96962	1500.27	0.95543	1500.27	0.9426	1500.27	0.93449	1500.27	0.92287	1500.27	0.91062	1500.27	0.89863	1500.27	0.88885	1500.27	0.88174	1500.27	0.87592	1500.27	0.86866	1500.27	0.85472	1500.27	0.84459	1500.27	0.83084	1500.27	0.81664
1498.34	1.0221	1498.34	1.00831	1498.34	0.99461	1498.34	0.98315	1498.34	0.96942	1498.34	0.95527	1498.34	0.94223	1498.34	0.93432	1498.34	0.92269	1498.34	0.91029	1498.34	0.89844	1498.34	0.88862	1498.34	0.88154	1498.34	0.87584	1498.34	0.86853	1498.34	0.85455	1498.34	0.84466	1498.34	0.83064	1498.34	0.81637
1496.42	1.02202	1496.42	1.00816	1496.42	0.99455	1496.42	0.98301	1496.42	0.96914	1496.42	0.95501	1496.42	0.94188	1496.42	0.93409	1496.42	0.92255	1496.42	0.90995	1496.42	0.89819	1496.42	0.88837	1496.42	0.88124	1496.42	0.87569	1496.42	0.86833	1496.42	0.85436	1496.42	0.8446	1496.42	0.83038	1496.42	0.81611
1494.49	1.022	1494.49	1.00808	1494.49	0.99452	1494.49	0.98291	1494.49	0.96885	1494.49	0.9547	1494.49	0.94166	1494.49	0.93385	1494.49	0.9225	1494.49	0.90967	1494.49	0.898	1494.49	0.88815	1494.49	0.88094	1494.49	0.87553	1494.49	0.86812	1494.49	0.85421	1494.49	0.84449	1494.49	0.8301	1494.49	0.81593
1492.56	1.02208	1492.56	1.00809	1492.56	0.9946	1492.56	0.9829	1492.56	0.96873	1492.56	0.95453	1492.56	0.94159	1492.56	0.93371	1492.56	0.92256	1492.56	0.90953	1492.56	0.89791	1492.56	0.88805	1492.56	0.88079	1492.56	0.87548	1492.56	0.86803	1492.56	0.85415	1492.56	0.84449	1492.56	0.82995	1492.56	0.81589
1490.63	1.02227	1490.63	1.0082	1490.63	0.99478	1490.63	0.98299	1490.63	0.96877	1490.63	0.9545	1490.63	0.94166	1490.63	0.93371	1490.63	0.92268	1490.63	0.90953	1490.63	0.89796	1490.63	0.88806	1490.63	0.88082	1490.63	0.87557	1490.63	0.86805	1490.63	0.85419	1490.63	0.84464	1490.63	0.82998	1490.63	0.81595
1488.7	1.02252	1488.7	1.00838	1488.7	0.995	1488.7	0.98314	1488.7	0.96889	1488.7	0.95453	1488.7	0.94182	1488.7	0.93382	1488.7	0.92285	1488.7	0.9096	1488.7	0.8981	1488.7	0.88816	1488.7	0.88096	1488.7	0.8757	1488.7	0.86815	1488.7	0.85433	1488.7	0.84489	1488.7	0.83014	1488.7	0.81606
1486.77	1.0228	1486.77	1.00862	1486.77	0.99523	1486.77	0.9833	1486.77	0.96901	1486.77	0.9546	1486.77	0.942	1486.77	0.93398	1486.77	0.92306	1486.77	0.90973	1486.77	0.89829	1486.77	0.88835	1486.77	0.8811	1486.77	0.87585	1486.77	0.86832	1486.77	0.85457	1486.77	0.84519	1486.77	0.83041	1486.77	0.81624
1484.85	1.02304	1484.85	1.00884	1484.85	0.99547	1484.85	0.9834	1484.85	0.96904	1484.85	0.95468	1484.85	0.94214	1484.85	0.93412	1484.85	0.92323	1484.85	0.90988	1484.85	0.89844	1484.85	0.88853	1484.85	0.8812	1484.85	0.87604	1484.85	0.86849	1484.85	0.85484	1484.85	0.84548	1484.85	0.83074	1484.85	0.81648
1482.92	1.02311	1482.92	1.00892	1482.92	0.99562	1482.92	0.98335	1482.92	0.9689	1482.92	0.95475	1482.92	0.94214	1482.92	0.93415	1482.92	0.92325	1482.92	0.91001	1482.92	0.89847	1482.92	0.88861	1482.92	0.88123	1482.92	0.87627	1482.92	0.86863	1482.92	0.85507	1482.92	0.84564	1482.92	0.83104	1482.92	0.81667
1480.99	1.02301	1480.99	1.00882	1480.99	0.99553	1480.99	0.98328	1480.99	0.96868	1480.99	0.95481	1480.99	0.94202	1480.99	0.93411	1480.99	0.9231	1480.99	0.91004	1480.99	0.8984	1480.99	0.88856	1480.99	0.88124	1480.99	0.87654	1480.99	0.86885	1480.99	0.85523	1480.99	0.84564	1480.99	0.83121	1480.99	0.81675
1479.06	1.02301	1479.06	1.00879	1479.06	0.9954	1479.06	0.98341	1479.06	0.96862	1479.06	0.9549	1479.06	0.942	1479.06	0.93414	1479.06	0.92307	1479.06	0.91012	1479.06	0.89846	1479.06	0.88865	1479.06	0.88133	1479.06	0.87684	1479.06	0.86919	1479.06	0.85547	1479.06	0.84575	1479.06	0.8314	1479.06	0.81691
1477.13	1.02318	1477.13	1.00886	1477.13	0.99542	1477.13	0.98365	1477.13	0.96871	1477.13	0.95506	1477.13	0.94214	1477.13	0.93422	1477.13	0.92318	1477.13	0.91026	1477.13	0.8986	1477.13	0.88893	1477.13	0.88157	1477.13	0.87716	1477.13	0.86956	1477.13	0.8558	1477.13	0.84605	1477.13	0.83174	1477.13	0.81722
1475.2	1.02337	1475.2	1.00897	1475.2	0.99557	1475.2	0.9839	1475.2	0.96887	1475.2	0.95532	1475.2	0.94244	1475.2	0.93439	1475.2	0.9234	1475.2	0.91042	1475.2	0.89878	1475.2	0.88931	1475.2	0.88191	1475.2	0.87754	1475.2	0.86995	1475.2	0.85619	1475.2	0.84647	1475.2	0.83219	1475.2	0.81761
1473.27	1.02355	1473.27	1.00908	1473.27	0.9958	1473.27	0.98413	1473.27	0.96908	1473.27	0.95564	1473.27	0.94285	1473.27	0.93471	1473.27	0.92374	1473.27	0.91061	1473.27	0.89905	1473.27	0.8897	1473.27	0.8823	1473.27	0.87795	1473.27	0.87037	1473.27	0.85664	1473.27	0.84692	1473.27	0.8327	1473.27	0.81803
1471.35	1.02375	1471.35	1.00921	1471.35	0.99603	1471.35	0.98439	1471.35	0.96933	1471.35	0.95598	1471.35	0.94325	1471.35	0.93512	1471.35	0.92414	1471.35	0.91086	1471.35	0.89939	1471.35	0.89009	1471.35	0.88269	1471.35	0.87834	1471.35	0.87079	1471.35	0.85712	1471.35	0.84735	1471.35	0.83319	1471.35	0.81847
1469.42	1.02398	1469.42	1.00937	1469.42	0.99625	1469.42	0.9847	1469.42	0.96958	1469.42	0.95633	1469.42	0.94363	1469.42	0.93556	1469.42	0.92458	1469.42	0.91116	1469.42	0.89979	1469.42	0.89047	1469.42	0.88309	1469.42	0.87872	1469.42	0.8712	1469.42	0.8576	1469.42	0.8478	1469.42	0.83368	1469.42	0.81894
1467.49	1.02414	1467.49	1.00952	1467.49	0.99642	1467.49	0.98501	1467.49	0.96974	1467.49	0.95665	1467.49	0.94398	1467.49	0.93595	1467.49	0.92505	1467.49	0.91151	1467.49	0.90016	1467.49	0.89085	1467.49	0.88347	1467.49	0.87906	1467.49	0.87162	1467.49	0.85805	1467.49	0.84826	1467.49	0.8342	1467.49	0.8194
1465.56	1.02415	1465.56	1.00963	1465.56	0.99654	1465.56	0.98522	1465.56	0.96981	1465.56	0.95692	1465.56	0.94432	1465.56	0.93625	1465.56	0.92551	1465.56	0.91187	1465.56	0.90043	1465.56	0.8912	1465.56	0.88382	1465.56	0.87938	1465.56	0.87206	1465.56	0.85842	1465.56	0.8487	1465.56	0.83473	1465.56	0.81982
1463.63	1.02412	1463.63	1.00976	1463.63	0.99671	1463.63	0.98537	1463.63	0.96993	1463.63	0.95723	1463.63	0.9447	1463.63	0.93662	1463.63	0.92599	1463.63	0.91228	1463.63	0.90068	1463.63	0.89157	1463.63	0.88423	1463.63	0.87975	1463.63	0.87253	1463.63	0.85879	1463.63	0.84916	1463.63	0.83526	1463.63	0.82024
1461.7	1.02414	1461.7	1.00993	1461.7	0.99702	1461.7	0.98561	1461.7	0.97021	1461.7	0.95761	1461.7	0.94503	1461.7	0.93716	1461.7	0.92649	1461.7	0.91283	1461.7	0.90102	1461.7	0.892	1461.7	0.88477	1461.7	0.8802	1461.7	0.87305	1461.7	0.85928	1461.7	0.84969	1461.7	0.8358	1461.7	0.82074
1459.78	1.02418	1459.78	1.01013	1459.78	0.99737	1459.78	0.98597	1459.78	0.97052	1459.78	0.95794	1459.78	0.94524	1459.78	0.93769	1459.78	0.92697	1459.78	0.91342	1459.78	0.9014	1459.78	0.89238	1459.78	0.88533	1459.78	0.88062	1459.78	0.87355	1459.78	0.85979	1459.78	0.85021	1459.78	0.83628	1459.78	0.82125
1457.85	1.02421	1457.85	1.0103	1457.85	0.99765	1457.85	0.9863	1457.85	0.97076	1457.85	0.95818	1457.85	0.94534	1457.85	0.93806	1457.85	0.92739	1457.85	0.91386	1457.85	0.90173	1457.85	0.89266	1457.85	0.88581	1457.85	0.88098	1457.85	0.87399	1457.85	0.86019	1457.85	0.85064	1457.85	0.83666	1457.85	0.82166
1455.92	1.02429	1455.92	1.01041	1455.92	0.99786	1455.92	0.98653	1455.92	0.97095	1455.92	0.95837	1455.92	0.94545	1455.92	0.9384	1455.92	0.92774	1455.92	0.91416	1455.92	0.90206	1455.92	0.89295	1455.92	0.88621	1455.92	0.88127	1455.92	0.87437	1455.92	0.86049	1455.92	0.85101	1455.92	0.83701	1455.92	0.82192
1453.99	1.02443	1453.99	1.01053	1453.99	0.99806	1453.99	0.98671	1453.99	0.97118	1453.99	0.9586	1453.99	0.94567	1453.99	0.93882	1453.99	0.92808	1453.99	0.91447	1453.99	0.90246	1453.99	0.89335	1453.99	0.88663	1453.99	0.88153	1453.99	0.87476	1453.99	0.86079	1453.99	0.85131	1453.99	0.83737	1453.99	0.82216
1452.06	1.02459	1452.06	1.01068	1452.06	0.99822	1452.06	0.9869	1452.06	0.97145	1452.06	0.95885	1452.06	0.94596	1452.06	0.93922	1452.06	0.92843	1452.06	0.91488	1452.06	0.90291	1452.06	0.89381	1452.06	0.8871	1452.06	0.88182	1452.06	0.87519	1452.06	0.86115	1452.06	0.85156	1452.06	0.83771	1452.06	0.82244
1450.13	1.02463	1450.13	1.01083	1450.13	0.99834	1450.13	0.98711	1450.13	0.97169	1450.13	0.95908	1450.13	0.94626	1450.13	0.93949	1450.13	0.92876	1450.13	0.91526	1450.13	0.90329	1450.13	0.89424	1450.13	0.88759	1450.13	0.88218	1450.13	0.87561	1450.13	0.86155	1450.13	0.85179	1450.13	0.83806	1450.13	0.82278
1448.21	1.02456	1448.21	1.01093	1448.21	0.99845	1448.21	0.98729	1448.21	0.97194	1448.21	0.9593	1448.21	0.94652	1448.21	0.93961	1448.21	0.92903	1448.21	0.91559	1448.21	0.90358	1448.21	0.89464	1448.21	0.88808	1448.21	0.88267	1448.21	0.87595	1448.21	0.86194	1448.21	0.85206	1448.21	0.83846	1448.21	0.82312
1446.28	1.02437	1446.28	1.01093	1446.28	0.99858	1446.28	0.98734	1446.28	0.97211	1446.28	0.95943	1446.28	0.94663	1446.28	0.93965	1446.28	0.92916	1446.28	0.91578	1446.28	0.90374	1446.28	0.89498	1446.28	0.88841	1446.28	0.88305	1446.28	0.87607	1446.28	0.86215	1446.28	0.85229	1446.28	0.83876	1446.28	0.82329
1444.35	1.0242	1444.35	1.01089	1444.35	0.99864	1444.35	0.98737	1444.35	0.97219	1444.35	0.95951	1444.35	0.94667	1444.35	0.93972	1444.35	0.92918	1444.35	0.91588	1444.35	0.90381	1444.35	0.89524	1444.35	0.88855	1444.35	0.88325	1444.35	0.87611	1444.35	0.86221	1444.35	0.85237	1444.35	0.8389	1444.35	0.8233
1442.42	1.02411	1442.42	1.01087	1442.42	0.99866	1442.42	0.98747	1442.42	0.97224	1442.42	0.95962	1442.42	0.94674	1442.42	0.93985	1442.42	0.92922	1442.42	0.91601	1442.42	0.90385	1442.42	0.89547	1442.42	0.88869	1442.42	0.88341	1442.42	0.87621	1442.42	0.86229	1442.42	0.85239	1442.42	0.83902	1442.42	0.8233
1440.49	1.02405	1440.49	1.01084	1440.49	0.9986	1440.49	0.9876	1440.49	0.97227	1440.49	0.95974	1440.49	0.94677	1440.49	0.93996	1440.49	0.92928	1440.49	0.91611	1440.49	0.90382	1440.49	0.89561	1440.49	0.88882	1440.49	0.88352	1440.49	0.87632	1440.49	0.8624	1440.49	0.85235	1440.49	0.8391	1440.49	0.82329
1438.56	1.02397	1438.56	1.0108	1438.56	0.99848	1438.56	0.98773	1438.56	0.97228	1438.56	0.95981	1438.56	0.94674	1438.56	0.94002	1438.56	0.92936	1438.56	0.91616	1438.56	0.90374	1438.56	0.89571	1438.56	0.88893	1438.56	0.88357	1438.56	0.87637	1438.56	0.86246	1438.56	0.85223	1438.56	0.83911	1438.56	0.82326
1436.64	1.02389	1436.64	1.01084	1436.64	0.9984	1436.64	0.98785	1436.64	0.97233	1436.64	0.95991	1436.64	0.94673	1436.64	0.94013	1436.64	0.9295	1436.64	0.91626	1436.64	0.90374	1436.64	0.89586	1436.64	0.88906	1436.64	0.88363	1436.64	0.8764	1436.64	0.86249	1436.64	0.8521	1436.64	0.83912	1436.64	0.82329
1434.71	1.02384	1434.71	1.01094	1434.71	0.99837	1434.71	0.98794	1434.71	0.97239	1434.71	0.96009	1434.71	0.9468	1434.71	0.94032	1434.71	0.92965	1434.71	0.91641	1434.71	0.9038	1434.71	0.89604	1434.71	0.88923	1434.71	0.88374	1434.71	0.87643	1434.71	0.86254	1434.71	0.85201	1434.71	0.83913	1434.71	0.82335
1432.78	1.02376	1432.78	1.01098	1432.78	0.99835	1432.78	0.988	1432.78	0.97238	1432.78	0.96023	1432.78	0.94687	1432.78	0.94044	1432.78	0.92975	1432.78	0.91652	1432.78	0.90382	1432.78	0.89616	1432.78	0.88939	1432.78	0.88383	1432.78	0.87637	1432.78	0.86258	1432.78	0.85189	1432.78	0.83906	1432.78	0.82336
1430.85	1.02361	1430.85	1.01091	1430.85	0.99826	1430.85	0.988	1430.85	0.97228	1430.85	0.96024	1430.85	0.94686	1430.85	0.94044	1430.85	0.92974	1430.85	0.91652	1430.85	0.90374	1430.85	0.89619	1430.85	0.88948	1430.85	0.88388	1430.85	0.87618	1430.85	0.86259	1430.85	0.85174	1430.85	0.83891	1430.85	0.82332
1428.92	1.02338	1428.92	1.01075	1428.92	0.99804	1428.92	0.98791	1428.92	0.97213	1428.92	0.96014	1428.92	0.94674	1428.92	0.94032	1428.92	0.92964	1428.92	0.9164	1428.92	0.90358	1428.92	0.89611	1428.92	0.88946	1428.92	0.88387	1428.92	0.87594	1428.92	0.86251	1428.92	0.85159	1428.92	0.83873	1428.92	0.8232
1426.99	1.02318	1426.99	1.01061	1426.99	0.99785	1426.99	0.98783	1426.99	0.97207	1426.99	0.9601	1426.99	0.94663	1426.99	0.94027	1426.99	0.9296	1426.99	0.91631	1426.99	0.90345	1426.99	0.89603	1426.99	0.88946	1426.99	0.88387	1426.99	0.87583	1426.99	0.86245	1426.99	0.8515	1426.99	0.83863	1426.99	0.82311
1425.07	1.0231	1425.07	1.01057	1425.07	0.9978	1425.07	0.98786	1425.07	0.97212	1425.07	0.9602	1425.07	0.94664	1425.07	0.94034	1425.07	0.9297	1425.07	0.91637	1425.07	0.90344	1425.07	0.89606	1425.07	0.88959	1425.07	0.88393	1425.07	0.87589	1425.07	0.86249	1425.07	0.85151	1425.07	0.83866	1425.07	0.82312
1423.14	1.02308	1423.14	1.01056	1423.14	0.99782	1423.14	0.98797	1423.14	0.97219	1423.14	0.96035	1423.14	0.94672	1423.14	0.94046	1423.14	0.92988	1423.14	0.9165	1423.14	0.90349	1423.14	0.89618	1423.14	0.88976	1423.14	0.88405	1423.14	0.87605	1423.14	0.8626	1423.14	0.85154	1423.14	0.83877	1423.14	0.82321
1421.21	1.02308	1421.21	1.01056	1421.21	0.99782	1421.21	0.9881	1421.21	0.97223	1421.21	0.96048	1421.21	0.94683	1421.21	0.94059	1421.21	0.93009	1421.21	0.91667	1421.21	0.90358	1421.21	0.8963	1421.21	0.8899	1421.21	0.88417	1421.21	0.87623	1421.21	0.86278	1421.21	0.85159	1421.21	0.83889	1421.21	0.8233
1419.28	1.02302	1419.28	1.0105	1419.28	0.99779	1419.28	0.98818	1419.28	0.97223	1419.28	0.96058	1419.28	0.94697	1419.28	0.9407	1419.28	0.93028	1419.28	0.91685	1419.28	0.90371	1419.28	0.8964	1419.28	0.89	1419.28	0.88423	1419.28	0.87642	1419.28	0.863	1419.28	0.85165	1419.28	0.83901	1419.28	0.82338
1417.35	1.02289	1417.35	1.01037	1417.35	0.99765	1417.35	0.98817	1417.35	0.97219	1417.35	0.96061	1417.35	0.94704	1417.35	0.94073	1417.35	0.9304	1417.35	0.91696	1417.35	0.90385	1417.35	0.89643	1417.35	0.89005	1417.35	0.88418	1417.35	0.87654	1417.35	0.8632	1417.35	0.85166	1417.35	0.83909	1417.35	0.82346
1415.42	1.02273	1415.42	1.01019	1415.42	0.99742	1415.42	0.98808	1415.42	0.97211	1415.42	0.96057	1415.42	0.94706	1415.42	0.94069	1415.42	0.93044	1415.42	0.917	1415.42	0.90397	1415.42	0.89644	1415.42	0.89006	1415.42	0.88408	1415.42	0.87664	1415.42	0.86333	1415.42	0.85159	1415.42	0.83915	1415.42	0.82351
1413.5	1.02266	1413.5	1.0101	1413.5	0.99726	1413.5	0.98803	1413.5	0.97214	1413.5	0.96059	1413.5	0.94715	1413.5	0.9407	1413.5	0.9305	1413.5	0.91712	1413.5	0.9042	1413.5	0.89657	1413.5	0.89022	1413.5	0.88409	1413.5	0.87682	1413.5	0.86356	1413.5	0.85163	1413.5	0.83934	1413.5	0.82366
1411.57	1.02278	1411.57	1.0102	1411.57	0.99735	1411.57	0.98816	1411.57	0.97244	1411.57	0.96084	1411.57	0.94743	1411.57	0.94091	1411.57	0.93075	1411.57	0.91747	1411.57	0.90466	1411.57	0.89695	1411.57	0.89064	1411.57	0.88438	1411.57	0.87718	1411.57	0.86406	1411.57	0.85197	1411.57	0.83984	1411.57	0.82411
1409.64	1.02301	1409.64	1.01039	1409.64	0.99759	1409.64	0.98838	1409.64	0.97287	1409.64	0.96127	1409.64	0.9478	1409.64	0.94124	1409.64	0.93114	1409.64	0.91798	1409.64	0.90525	1409.64	0.89742	1409.64	0.89117	1409.64	0.88485	1409.64	0.87765	1409.64	0.86475	1409.64	0.85246	1409.64	0.84047	1409.64	0.82478
1407.71	1.02324	1407.71	1.01054	1407.71	0.99781	1407.71	0.98855	1407.71	0.97327	1407.71	0.96168	1407.71	0.94814	1407.71	0.94155	1407.71	0.93156	1407.71	0.91845	1407.71	0.90583	1407.71	0.89785	1407.71	0.89171	1407.71	0.88534	1407.71	0.87812	1407.71	0.86544	1407.71	0.85295	1407.71	0.84105	1407.71	0.82548
1405.78	1.02341	1405.78	1.01064	1405.78	0.99796	1405.78	0.98869	1405.78	0.97358	1405.78	0.962	1405.78	0.94843	1405.78	0.94179	1405.78	0.93194	1405.78	0.91882	1405.78	0.90636	1405.78	0.89825	1405.78	0.89221	1405.78	0.88579	1405.78	0.87858	1405.78	0.86609	1405.78	0.8534	1405.78	0.84157	1405.78	0.82612
1403.85	1.02345	1403.85	1.01073	1403.85	0.99808	1403.85	0.98885	1403.85	0.9738	1403.85	0.96225	1403.85	0.94868	1403.85	0.94198	1403.85	0.93226	1403.85	0.91913	1403.85	0.90682	1403.85	0.89866	1403.85	0.89268	1403.85	0.88618	1403.85	0.87904	1403.85	0.86668	1403.85	0.85385	1403.85	0.84208	1403.85	0.8267
1401.93	1.02343	1401.93	1.01083	1401.93	0.99823	1401.93	0.98907	1401.93	0.97399	1401.93	0.96252	1401.93	0.94896	1401.93	0.94217	1401.93	0.93259	1401.93	0.91948	1401.93	0.90729	1401.93	0.8991	1401.93	0.89314	1401.93	0.88661	1401.93	0.87952	1401.93	0.86728	1401.93	0.85436	1401.93	0.84264	1401.93	0.82728
1400	1.02345	1400	1.01097	1400	0.99844	1400	0.98937	1400	0.97425	1400	0.96288	1400	0.94931	1400	0.94243	1400	0.93297	1400	0.91994	1400	0.90784	1400	0.89964	1400	0.8937	1400	0.88716	1400	0.88009	1400	0.86789	1400	0.85498	1400	0.84324	1400	0.82791
1398.07	1.02358	1398.07	1.01122	1398.07	0.99874	1398.07	0.9898	1398.07	0.97464	1398.07	0.96337	1398.07	0.94979	1398.07	0.94283	1398.07	0.93348	1398.07	0.92055	1398.07	0.90858	1398.07	0.90036	1398.07	0.89448	1398.07	0.88794	1398.07	0.88086	1398.07	0.8686	1398.07	0.85576	1398.07	0.84391	1398.07	0.82869
1396.14	1.02393	1396.14	1.01164	1396.14	0.99925	1396.14	0.99039	1396.14	0.97518	1396.14	0.96408	1396.14	0.9505	1396.14	0.9434	1396.14	0.93419	1396.14	0.92131	1396.14	0.90951	1396.14	0.9013	1396.14	0.89544	1396.14	0.88896	1396.14	0.88181	1396.14	0.86953	1396.14	0.85673	1396.14	0.84481	1396.14	0.82974
1394.21	1.02433	1394.21	1.01209	1394.21	0.99984	1394.21	0.99103	1394.21	0.97575	1394.21	0.96488	1394.21	0.95126	1394.21	0.94406	1394.21	0.93494	1394.21	0.92211	1394.21	0.9104	1394.21	0.90226	1394.21	0.89638	1394.21	0.88996	1394.21	0.88281	1394.21	0.87052	1394.21	0.85776	1394.21	0.84578	1394.21	0.83089
1392.28	1.02463	1392.28	1.01244	1392.28	1.00038	1392.28	0.99158	1392.28	0.97626	1392.28	0.9656	1392.28	0.95195	1392.28	0.94469	1392.28	0.9356	1392.28	0.92284	1392.28	0.91114	1392.28	0.90311	1392.28	0.89723	1392.28	0.89083	1392.28	0.88377	1392.28	0.87138	1392.28	0.85874	1392.28	0.84669	1392.28	0.83192
1390.35	1.02478	1390.35	1.01265	1390.35	1.0008	1390.35	0.992	1390.35	0.97669	1390.35	0.96618	1390.35	0.95252	1390.35	0.94521	1390.35	0.93616	1390.35	0.92348	1390.35	0.91179	1390.35	0.90381	1390.35	0.89797	1390.35	0.89158	1390.35	0.88461	1390.35	0.87212	1390.35	0.85964	1390.35	0.84752	1390.35	0.83278
1388.43	1.02483	1388.43	1.01276	1388.43	1.0011	1388.43	0.9923	1388.43	0.97705	1388.43	0.96658	1388.43	0.95297	1388.43	0.94561	1388.43	0.93664	1388.43	0.92402	1388.43	0.91236	1388.43	0.9044	1388.43	0.89858	1388.43	0.89221	1388.43	0.88532	1388.43	0.87277	1388.43	0.86046	1388.43	0.84825	1388.43	0.83349
1386.5	1.02489	1386.5	1.01292	1386.5	1.00137	1386.5	0.99256	1386.5	0.97741	1386.5	0.9669	1386.5	0.95339	1386.5	0.94598	1386.5	0.9371	1386.5	0.92452	1386.5	0.91292	1386.5	0.90496	1386.5	0.89915	1386.5	0.8928	1386.5	0.88598	1386.5	0.87339	1386.5	0.86121	1386.5	0.84893	1386.5	0.83415
1384.57	1.02506	1384.57	1.01324	1384.57	1.00171	1384.57	0.99289	1384.57	0.97785	1384.57	0.96726	1384.57	0.95391	1384.57	0.94645	1384.57	0.93763	1384.57	0.9251	1384.57	0.91354	1384.57	0.90563	1384.57	0.8998	1384.57	0.89347	1384.57	0.88669	1384.57	0.87407	1384.57	0.86195	1384.57	0.84963	1384.57	0.83487
1382.64	1.02535	1382.64	1.01369	1382.64	1.00215	1382.64	0.99333	1382.64	0.97839	1382.64	0.96771	1382.64	0.95458	1382.64	0.94703	1382.64	0.93825	1382.64	0.92576	1382.64	0.91424	1382.64	0.90639	1382.64	0.90054	1382.64	0.89426	1382.64	0.88746	1382.64	0.87485	1382.64	0.86271	1382.64	0.85038	1382.64	0.83568
1380.71	1.02567	1380.71	1.01415	1380.71	1.00257	1380.71	0.99381	1380.71	0.97897	1380.71	0.9682	1380.71	0.95528	1380.71	0.94763	1380.71	0.93889	1380.71	0.92641	1380.71	0.91492	1380.71	0.90716	1380.71	0.90126	1380.71	0.89503	1380.71	0.8882	1380.71	0.87563	1380.71	0.86347	1380.71	0.85113	1380.71	0.83651
1378.78	1.02592	1378.78	1.01451	1378.78	1.00292	1378.78	0.99424	1378.78	0.97956	1378.78	0.96865	1378.78	0.95588	1378.78	0.94814	1378.78	0.93944	1378.78	0.927	1378.78	0.9155	1378.78	0.90789	1378.78	0.9019	1378.78	0.8957	1378.78	0.88883	1378.78	0.87627	1378.78	0.86417	1378.78	0.85179	1378.78	0.83725
1376.86	1.02604	1376.86	1.01476	1376.86	1.00321	1376.86	0.99458	1376.86	0.9801	1376.86	0.96903	1376.86	0.95636	1376.86	0.94858	1376.86	0.93987	1376.86	0.92747	1376.86	0.91593	1376.86	0.90853	1376.86	0.90243	1376.86	0.89621	1376.86	0.88933	1376.86	0.87673	1376.86	0.86473	1376.86	0.85232	1376.86	0.83782
1374.93	1.0261	1374.93	1.01493	1374.93	1.00342	1374.93	0.99482	1374.93	0.98052	1374.93	0.96928	1374.93	0.95673	1374.93	0.94894	1374.93	0.94021	1374.93	0.9278	1374.93	0.91625	1374.93	0.90902	1374.93	0.90277	1374.93	0.89656	1374.93	0.88967	1374.93	0.87704	1374.93	0.86512	1374.93	0.85271	1374.93	0.8382
1373	1.02613	1373	1.01507	1373	1.00358	1373	0.99499	1373	0.98083	1373	0.96946	1373	0.95707	1373	0.94923	1373	0.94049	1373	0.92804	1373	0.91649	1373	0.90939	1373	0.90297	1373	0.89681	1373	0.88992	1373	0.87723	1373	0.86539	1373	0.85301	1373	0.83848
1371.07	1.02615	1371.07	1.01517	1371.07	1.00374	1371.07	0.99511	1371.07	0.98108	1371.07	0.96961	1371.07	0.95736	1371.07	0.94947	1371.07	0.94071	1371.07	0.92824	1371.07	0.91669	1371.07	0.90965	1371.07	0.90308	1371.07	0.89701	1371.07	0.89012	1371.07	0.87734	1371.07	0.86561	1371.07	0.85326	1371.07	0.83872
1369.14	1.02619	1369.14	1.01526	1369.14	1.0039	1369.14	0.99524	1369.14	0.98131	1369.14	0.96976	1369.14	0.95762	1369.14	0.94966	1369.14	0.94089	1369.14	0.92846	1369.14	0.91687	1369.14	0.90983	1369.14	0.90318	1369.14	0.89717	1369.14	0.89028	1369.14	0.87736	1369.14	0.86579	1369.14	0.85339	1369.14	0.83889
1367.21	1.02626	1367.21	1.01537	1367.21	1.00405	1367.21	0.99538	1367.21	0.98151	1367.21	0.9699	1367.21	0.95785	1367.21	0.9498	1367.21	0.94104	1367.21	0.92864	1367.21	0.91703	1367.21	0.90994	1367.21	0.90325	1367.21	0.89726	1367.21	0.89034	1367.21	0.87731	1367.21	0.86587	1367.21	0.85342	1367.21	0.83895
1365.29	1.02631	1365.29	1.01544	1365.29	1.00413	1365.29	0.99546	1365.29	0.98164	1365.29	0.97	1365.29	0.95802	1365.29	0.94987	1365.29	0.94112	1365.29	0.9287	1365.29	0.91711	1365.29	0.91	1365.29	0.9032	1365.29	0.89725	1365.29	0.89029	1365.29	0.87716	1365.29	0.86578	1365.29	0.85335	1365.29	0.83888
1363.36	1.02631	1363.36	1.01547	1363.36	1.00415	1363.36	0.99545	1363.36	0.98169	1363.36	0.97001	1363.36	0.95812	1363.36	0.94989	1363.36	0.9411	1363.36	0.92863	1363.36	0.91705	1363.36	0.90997	1363.36	0.90301	1363.36	0.89712	1363.36	0.89011	1363.36	0.87691	1363.36	0.86557	1363.36	0.85317	1363.36	0.83869
1361.43	1.02625	1361.43	1.01544	1361.43	1.00412	1361.43	0.99538	1361.43	0.98166	1361.43	0.96995	1361.43	0.95814	1361.43	0.94989	1361.43	0.94098	1361.43	0.92848	1361.43	0.91684	1361.43	0.90982	1361.43	0.90269	1361.43	0.89692	1361.43	0.88982	1361.43	0.87659	1361.43	0.86528	1361.43	0.85283	1361.43	0.83837
1359.5	1.02611	1359.5	1.01533	1359.5	1.00399	1359.5	0.99524	1359.5	0.98159	1359.5	0.96984	1359.5	0.95806	1359.5	0.94986	1359.5	0.94078	1359.5	0.92829	1359.5	0.91654	1359.5	0.90951	1359.5	0.90228	1359.5	0.89664	1359.5	0.88943	1359.5	0.87621	1359.5	0.86492	1359.5	0.85238	1359.5	0.83789
1357.57	1.02599	1357.57	1.0152	1357.57	1.00384	1357.57	0.9951	1357.57	0.98153	1357.57	0.9697	1357.57	0.95793	1357.57	0.94976	1357.57	0.94056	1357.57	0.92811	1357.57	0.91625	1357.57	0.90915	1357.57	0.90187	1357.57	0.89628	1357.57	0.88902	1357.57	0.87574	1357.57	0.86448	1357.57	0.85191	1357.57	0.83731
1355.64	1.02592	1355.64	1.01509	1355.64	1.00375	1355.64	0.99498	1355.64	0.9815	1355.64	0.9695	1355.64	0.95779	1355.64	0.94959	1355.64	0.94036	1355.64	0.92788	1355.64	0.91597	1355.64	0.90882	1355.64	0.90146	1355.64	0.89584	1355.64	0.8886	1355.64	0.8752	1355.64	0.86395	1355.64	0.85142	1355.64	0.83671
1353.72	1.02581	1353.72	1.01497	1353.72	1.00368	1353.72	0.99483	1353.72	0.98144	1353.72	0.96924	1353.72	0.95766	1353.72	0.94937	1353.72	0.94013	1353.72	0.92756	1353.72	0.91563	1353.72	0.90847	1353.72	0.90097	1353.72	0.89533	1353.72	0.88812	1353.72	0.87458	1353.72	0.86333	1353.72	0.85088	1353.72	0.83607
1351.79	1.02559	1351.79	1.01481	1351.79	1.00353	1351.79	0.99456	1351.79	0.9813	1351.79	0.96892	1351.79	0.95745	1351.79	0.94908	1351.79	0.93979	1351.79	0.92713	1351.79	0.91518	1351.79	0.90801	1351.79	0.90036	1351.79	0.8947	1351.79	0.8875	1351.79	0.87386	1351.79	0.86262	1351.79	0.85019	1351.79	0.83529
1349.86	1.02534	1349.86	1.01463	1349.86	1.00332	1349.86	0.99419	1349.86	0.98109	1349.86	0.96858	1349.86	0.95714	1349.86	0.94874	1349.86	0.93933	1349.86	0.92662	1349.86	0.91469	1349.86	0.90743	1349.86	0.89966	1349.86	0.89396	1349.86	0.88678	1349.86	0.87306	1349.86	0.86182	1349.86	0.84938	1349.86	0.83443
1347.93	1.02514	1347.93	1.01443	1347.93	1.00305	1347.93	0.99379	1347.93	0.98081	1347.93	0.96818	1347.93	0.9567	1347.93	0.94838	1347.93	0.93877	1347.93	0.92606	1347.93	0.91414	1347.93	0.90677	1347.93	0.89892	1347.93	0.89311	1347.93	0.88602	1347.93	0.8722	1347.93	0.86095	1347.93	0.84846	1347.93	0.8335
1346	1.02494	1346	1.01418	1346	1.0027	1346	0.99337	1346	0.98042	1346	0.9677	1346	0.95616	1346	0.94797	1346	0.93818	1346	0.92548	1346	0.91352	1346	0.90606	1346	0.89815	1346	0.89222	1346	0.88522	1346	0.8713	1346	0.86002	1346	0.84746	1346	0.83251
1344.07	1.02474	1344.07	1.01393	1344.07	1.00233	1344.07	0.99301	1344.07	0.98002	1344.07	0.96723	1344.07	0.95561	1344.07	0.94756	1344.07	0.93763	1344.07	0.92488	1344.07	0.91287	1344.07	0.90536	1344.07	0.89739	1344.07	0.89138	1344.07	0.88442	1344.07	0.8704	1344.07	0.8591	1344.07	0.84651	1344.07	0.83151
1342.15	1.02458	1342.15	1.01371	1342.15	1.00202	1342.15	0.99269	1342.15	0.97969	1342.15	0.96681	1342.15	0.95515	1342.15	0.94715	1342.15	0.93711	1342.15	0.92427	1342.15	0.91227	1342.15	0.90468	1342.15	0.89665	1342.15	0.89055	1342.15	0.88364	1342.15	0.86951	1342.15	0.85822	1342.15	0.84562	1342.15	0.83055
1340.22	1.02443	1340.22	1.0135	1340.22	1.00174	1340.22	0.99233	1340.22	0.97939	1340.22	0.9664	1340.22	0.95475	1340.22	0.9467	1340.22	0.93656	1340.22	0.92363	1340.22	0.91169	1340.22	0.90398	1340.22	0.89594	1340.22	0.8897	1340.22	0.88286	1340.22	0.8686	1340.22	0.85731	1340.22	0.84473	1340.22	0.82959
1338.29	1.02421	1338.29	1.01324	1338.29	1.0014	1338.29	0.99187	1338.29	0.97903	1338.29	0.96595	1338.29	0.95434	1338.29	0.94616	1338.29	0.93598	1338.29	0.92295	1338.29	0.91104	1338.29	0.90322	1338.29	0.89522	1338.29	0.8888	1338.29	0.88202	1338.29	0.86767	1338.29	0.85637	1338.29	0.84377	1338.29	0.82862
1336.36	1.02391	1336.36	1.01293	1336.36	1.00097	1336.36	0.99137	1336.36	0.97858	1336.36	0.96545	1336.36	0.95387	1336.36	0.9455	1336.36	0.93539	1336.36	0.92225	1336.36	0.91028	1336.36	0.90239	1336.36	0.89444	1336.36	0.8879	1336.36	0.88108	1336.36	0.86671	1336.36	0.85545	1336.36	0.84279	1336.36	0.82764
1334.43	1.02357	1334.43	1.01256	1334.43	1.0005	1334.43	0.9909	1334.43	0.97805	1334.43	0.96491	1334.43	0.95335	1334.43	0.94483	1334.43	0.93475	1334.43	0.9215	1334.43	0.90945	1334.43	0.90157	1334.43	0.8936	1334.43	0.88701	1334.43	0.88009	1334.43	0.86573	1334.43	0.85457	1334.43	0.8418	1334.43	0.82665
1332.5	1.02328	1332.5	1.01218	1332.5	1.00006	1332.5	0.99045	1332.5	0.97753	1332.5	0.96439	1332.5	0.95283	1332.5	0.94421	1332.5	0.93407	1332.5	0.92078	1332.5	0.90865	1332.5	0.9008	1332.5	0.89278	1332.5	0.88616	1332.5	0.87915	1332.5	0.86475	1332.5	0.8537	1332.5	0.84079	1332.5	0.82568
1330.58	1.02309	1330.58	1.01185	1330.58	0.99968	1330.58	0.99004	1330.58	0.97701	1330.58	0.96392	1330.58	0.95231	1330.58	0.94366	1330.58	0.93342	1330.58	0.92015	1330.58	0.90793	1330.58	0.9001	1330.58	0.89205	1330.58	0.88538	1330.58	0.87831	1330.58	0.86381	1330.58	0.85283	1330.58	0.8398	1330.58	0.82476
1328.65	1.02299	1328.65	1.01158	1328.65	0.99937	1328.65	0.98974	1328.65	0.97652	1328.65	0.96349	1328.65	0.95184	1328.65	0.94315	1328.65	0.93284	1328.65	0.91961	1328.65	0.90731	1328.65	0.89949	1328.65	0.89141	1328.65	0.88469	1328.65	0.87756	1328.65	0.86297	1328.65	0.85199	1328.65	0.8389	1328.65	0.82391
1326.72	1.02293	1326.72	1.01132	1326.72	0.99909	1326.72	0.98946	1326.72	0.97602	1326.72	0.96307	1326.72	0.95141	1326.72	0.94266	1326.72	0.93233	1326.72	0.91907	1326.72	0.90669	1326.72	0.89889	1326.72	0.89083	1326.72	0.88404	1326.72	0.87684	1326.72	0.86219	1326.72	0.85116	1326.72	0.83806	1326.72	0.82306
1324.79	1.02279	1324.79	1.01097	1324.79	0.99877	1324.79	0.98912	1324.79	0.97546	1324.79	0.96259	1324.79	0.95093	1324.79	0.94215	1324.79	0.93183	1324.79	0.91845	1324.79	0.90601	1324.79	0.89821	1324.79	0.89024	1324.79	0.88333	1324.79	0.87609	1324.79	0.86139	1324.79	0.85028	1324.79	0.83719	1324.79	0.82217
1322.86	1.0226	1322.86	1.01055	1322.86	0.99842	1322.86	0.98873	1322.86	0.97486	1322.86	0.962	1322.86	0.95038	1322.86	0.9416	1322.86	0.93128	1322.86	0.91781	1322.86	0.90531	1322.86	0.89746	1322.86	0.88964	1322.86	0.88254	1322.86	0.87528	1322.86	0.86055	1322.86	0.84938	1322.86	0.83624	1322.86	0.82128
1320.93	1.02246	1320.93	1.01013	1320.93	0.99808	1320.93	0.98833	1320.93	0.97428	1320.93	0.9614	1320.93	0.94982	1320.93	0.94107	1320.93	0.93068	1320.93	0.91723	1320.93	0.90467	1320.93	0.89674	1320.93	0.88907	1320.93	0.88175	1320.93	0.87447	1320.93	0.85975	1320.93	0.84853	1320.93	0.83532	1320.93	0.82044
1319.01	1.02241	1319.01	1.00975	1319.01	0.99776	1319.01	0.98801	1319.01	0.97379	1319.01	0.96091	1319.01	0.94932	1319.01	0.94062	1319.01	0.93013	1319.01	0.91671	1319.01	0.90409	1319.01	0.8961	1319.01	0.88854	1319.01	0.88102	1319.01	0.87372	1319.01	0.85908	1319.01	0.84778	1319.01	0.83451	1319.01	0.81964
1317.08	1.02238	1317.08	1.00942	1317.08	0.99743	1317.08	0.9878	1317.08	0.97339	1317.08	0.96055	1317.08	0.94886	1317.08	0.94022	1317.08	0.92967	1317.08	0.91621	1317.08	0.90356	1317.08	0.89551	1317.08	0.88804	1317.08	0.88035	1317.08	0.87303	1317.08	0.85849	1317.08	0.84711	1317.08	0.83381	1317.08	0.81887
1315.15	1.02235	1315.15	1.00914	1315.15	0.99709	1315.15	0.9876	1315.15	0.97308	1315.15	0.96026	1315.15	0.94837	1315.15	0.93982	1315.15	0.92926	1315.15	0.91569	1315.15	0.90303	1315.15	0.89495	1315.15	0.88754	1315.15	0.8797	1315.15	0.8724	1315.15	0.85793	1315.15	0.84648	1315.15	0.83315	1315.15	0.81812
1313.22	1.02232	1313.22	1.00885	1313.22	0.99676	1313.22	0.98733	1313.22	0.97278	1313.22	0.95999	1313.22	0.94787	1313.22	0.93938	1313.22	0.92886	1313.22	0.91518	1313.22	0.9025	1313.22	0.89438	1313.22	0.88704	1313.22	0.87905	1313.22	0.87182	1313.22	0.85733	1313.22	0.84585	1313.22	0.8325	1313.22	0.81737
1311.29	1.0222	1311.29	1.00856	1311.29	0.9964	1311.29	0.98701	1311.29	0.9724	1311.29	0.95967	1311.29	0.9474	1311.29	0.9389	1311.29	0.92841	1311.29	0.91463	1311.29	0.90192	1311.29	0.89376	1311.29	0.88649	1311.29	0.87837	1311.29	0.87124	1311.29	0.85662	1311.29	0.84516	1311.29	0.83179	1311.29	0.8166
1309.36	1.02197	1309.36	1.00824	1309.36	0.996	1309.36	0.98664	1309.36	0.97192	1309.36	0.95924	1309.36	0.94695	1309.36	0.93837	1309.36	0.92789	1309.36	0.91403	1309.36	0.90128	1309.36	0.8931	1309.36	0.88586	1309.36	0.87763	1309.36	0.87059	1309.36	0.85581	1309.36	0.84438	1309.36	0.83098	1309.36	0.81577
1307.44	1.02169	1307.44	1.00791	1307.44	0.99558	1307.44	0.98625	1307.44	0.97142	1307.44	0.95878	1307.44	0.94651	1307.44	0.93783	1307.44	0.92734	1307.44	0.91343	1307.44	0.90063	1307.44	0.89246	1307.44	0.88519	1307.44	0.87685	1307.44	0.86989	1307.44	0.85503	1307.44	0.8436	1307.44	0.83015	1307.44	0.81496
1305.51	1.02151	1305.51	1.00763	1305.51	0.99526	1305.51	0.98592	1305.51	0.97105	1305.51	0.95844	1305.51	0.94613	1305.51	0.93737	1305.51	0.92684	1305.51	0.91293	1305.51	0.90007	1305.51	0.89193	1305.51	0.8846	1305.51	0.87611	1305.51	0.86925	1305.51	0.85437	1305.51	0.8429	1305.51	0.82941	1305.51	0.81426
1303.58	1.02141	1303.58	1.00742	1303.58	0.99504	1303.58	0.98566	1303.58	0.97082	1303.58	0.95821	1303.58	0.9458	1303.58	0.93697	1303.58	0.92641	1303.58	0.91251	1303.58	0.89967	1303.58	0.89153	1303.58	0.88413	1303.58	0.87545	1303.58	0.86868	1303.58	0.85381	1303.58	0.84228	1303.58	0.82873	1303.58	0.8137
1301.65	1.02131	1301.65	1.00722	1301.65	0.99481	1301.65	0.98544	1301.65	0.97059	1301.65	0.95798	1301.65	0.94548	1301.65	0.93656	1301.65	0.92599	1301.65	0.91209	1301.65	0.8993	1301.65	0.89112	1301.65	0.88369	1301.65	0.87483	1301.65	0.8681	1301.65	0.85325	1301.65	0.84164	1301.65	0.82804	1301.65	0.81314
1299.72	1.02124	1299.72	1.00699	1299.72	0.99455	1299.72	0.98519	1299.72	0.97027	1299.72	0.95769	1299.72	0.94512	1299.72	0.93614	1299.72	0.92552	1299.72	0.91161	1299.72	0.89885	1299.72	0.89065	1299.72	0.88318	1299.72	0.87419	1299.72	0.86745	1299.72	0.85264	1299.72	0.84094	1299.72	0.82729	1299.72	0.81248
1297.79	1.02122	1297.79	1.00672	1297.79	0.99426	1297.79	0.98488	1297.79	0.96986	1297.79	0.95737	1297.79	0.94472	1297.79	0.93569	1297.79	0.92502	1297.79	0.91106	1297.79	0.89832	1297.79	0.8901	1297.79	0.88259	1297.79	0.8735	1297.79	0.86675	1297.79	0.85199	1297.79	0.8402	1297.79	0.82648	1297.79	0.81173
1295.86	1.02121	1295.86	1.0064	1295.86	0.99393	1295.86	0.98451	1295.86	0.96936	1295.86	0.95698	1295.86	0.94425	1295.86	0.93517	1295.86	0.92447	1295.86	0.91048	1295.86	0.89776	1295.86	0.88946	1295.86	0.8819	1295.86	0.87273	1295.86	0.86597	1295.86	0.85128	1295.86	0.83939	1295.86	0.82559	1295.86	0.81089
1293.94	1.02117	1293.94	1.00605	1293.94	0.99353	1293.94	0.98413	1293.94	0.96882	1293.94	0.95655	1293.94	0.94374	1293.94	0.93457	1293.94	0.92389	1293.94	0.90989	1293.94	0.8972	1293.94	0.88878	1293.94	0.88116	1293.94	0.8719	1293.94	0.86515	1293.94	0.85048	1293.94	0.8385	1293.94	0.82462	1293.94	0.81
1292.01	1.02115	1292.01	1.00576	1292.01	0.99316	1292.01	0.98379	1292.01	0.96832	1292.01	0.95613	1292.01	0.94328	1292.01	0.93397	1292.01	0.92332	1292.01	0.90932	1292.01	0.89667	1292.01	0.8881	1292.01	0.88045	1292.01	0.87108	1292.01	0.86432	1292.01	0.84966	1292.01	0.83761	1292.01	0.82367	1292.01	0.80912
1290.08	1.02115	1290.08	1.00556	1290.08	0.99288	1290.08	0.98354	1290.08	0.9679	1290.08	0.9558	1290.08	0.94288	1290.08	0.93349	1290.08	0.9228	1290.08	0.9088	1290.08	0.89617	1290.08	0.88748	1290.08	0.87978	1290.08	0.87032	1290.08	0.86355	1290.08	0.84884	1290.08	0.83679	1290.08	0.82278	1290.08	0.80828
1288.15	1.02115	1288.15	1.0054	1288.15	0.99268	1288.15	0.98334	1288.15	0.96756	1288.15	0.95555	1288.15	0.94252	1288.15	0.9331	1288.15	0.92231	1288.15	0.9083	1288.15	0.89564	1288.15	0.8869	1288.15	0.87913	1288.15	0.8696	1288.15	0.86281	1288.15	0.84803	1288.15	0.836	1288.15	0.82192	1288.15	0.80745
1286.22	1.02118	1286.22	1.00522	1286.22	0.9925	1286.22	0.98313	1286.22	0.96723	1286.22	0.9553	1286.22	0.94218	1286.22	0.93273	1286.22	0.92182	1286.22	0.90779	1286.22	0.89511	1286.22	0.88633	1286.22	0.87844	1286.22	0.86888	1286.22	0.86207	1286.22	0.8472	1286.22	0.83519	1286.22	0.82102	1286.22	0.80659
1284.29	1.02117	1284.29	1.00497	1284.29	0.99229	1284.29	0.98285	1284.29	0.9669	1284.29	0.95496	1284.29	0.94179	1284.29	0.9323	1284.29	0.92127	1284.29	0.90721	1284.29	0.89452	1284.29	0.88569	1284.29	0.87769	1284.29	0.8681	1284.29	0.86125	1284.29	0.84628	1284.29	0.83429	1284.29	0.82006	1284.29	0.80566
1282.37	1.02107	1282.37	1.00469	1282.37	0.99198	1282.37	0.98249	1282.37	0.96653	1282.37	0.95449	1282.37	0.94128	1282.37	0.93178	1282.37	0.92063	1282.37	0.90655	1282.37	0.89384	1282.37	0.88496	1282.37	0.87685	1282.37	0.86723	1282.37	0.86033	1282.37	0.84524	1282.37	0.83329	1282.37	0.81901	1282.37	0.80466
1280.44	1.02087	1280.44	1.00438	1280.44	0.99156	1280.44	0.98205	1280.44	0.96611	1280.44	0.95394	1280.44	0.94062	1280.44	0.93116	1280.44	0.91989	1280.44	0.90583	1280.44	0.89306	1280.44	0.88414	1280.44	0.87588	1280.44	0.86627	1280.44	0.85934	1280.44	0.84413	1280.44	0.83221	1280.44	0.81789	1280.44	0.80355
1278.51	1.02065	1278.51	1.00407	1278.51	0.99112	1278.51	0.98154	1278.51	0.96563	1278.51	0.95335	1278.51	0.93991	1278.51	0.93048	1278.51	0.91914	1278.51	0.90507	1278.51	0.89225	1278.51	0.88326	1278.51	0.87485	1278.51	0.86524	1278.51	0.85833	1278.51	0.84303	1278.51	0.83111	1278.51	0.81671	1278.51	0.80234
1276.58	1.02048	1276.58	1.00379	1276.58	0.99073	1276.58	0.98104	1276.58	0.96514	1276.58	0.95277	1276.58	0.9393	1276.58	0.92984	1276.58	0.91847	1276.58	0.90431	1276.58	0.8915	1276.58	0.88239	1276.58	0.87387	1276.58	0.86423	1276.58	0.85734	1276.58	0.842	1276.58	0.83006	1276.58	0.81557	1276.58	0.80111
1274.65	1.02041	1274.65	1.00358	1274.65	0.99044	1274.65	0.98063	1274.65	0.96471	1274.65	0.95224	1274.65	0.93881	1274.65	0.92929	1274.65	0.91791	1274.65	0.9036	1274.65	0.89082	1274.65	0.88157	1274.65	0.87297	1274.65	0.86332	1274.65	0.85641	1274.65	0.84105	1274.65	0.82905	1274.65	0.81453	1274.65	0.79998
1272.72	1.0204	1272.72	1.00339	1272.72	0.99019	1272.72	0.98026	1272.72	0.96433	1272.72	0.95175	1272.72	0.93837	1272.72	0.92877	1272.72	0.9174	1272.72	0.90293	1272.72	0.89015	1272.72	0.88078	1272.72	0.87212	1272.72	0.8625	1272.72	0.85553	1272.72	0.84012	1272.72	0.82804	1272.72	0.81356	1272.72	0.79896
1270.8	1.02036	1270.8	1.00319	1270.8	0.98992	1270.8	0.97989	1270.8	0.96397	1270.8	0.95127	1270.8	0.9379	1270.8	0.92821	1270.8	0.91685	1270.8	0.90225	1270.8	0.88943	1270.8	0.87996	1270.8	0.87127	1270.8	0.86168	1270.8	0.85463	1270.8	0.83915	1270.8	0.82702	1270.8	0.81257	1270.8	0.79799
1268.87	1.02025	1268.87	1.00293	1268.87	0.98955	1268.87	0.97945	1268.87	0.96355	1268.87	0.95074	1268.87	0.93733	1268.87	0.92756	1268.87	0.91619	1268.87	0.90147	1268.87	0.88861	1268.87	0.87907	1268.87	0.87035	1268.87	0.86075	1268.87	0.85363	1268.87	0.83811	1268.87	0.82595	1268.87	0.81148	1268.87	0.79694
1266.94	1.02006	1266.94	1.00259	1266.94	0.98908	1266.94	0.9789	1266.94	0.96306	1266.94	0.95014	1266.94	0.93661	1266.94	0.92681	1266.94	0.91542	1266.94	0.90059	1266.94	0.8877	1266.94	0.87812	1266.94	0.8693	1266.94	0.85969	1266.94	0.85255	1266.94	0.83698	1266.94	0.8248	1266.94	0.81028	1266.94	0.79577
1265.01	1.01982	1265.01	1.00221	1265.01	0.98861	1265.01	0.97831	1265.01	0.96253	1265.01	0.9495	1265.01	0.93585	1265.01	0.92606	1265.01	0.91463	1265.01	0.89968	1265.01	0.88678	1265.01	0.87717	1265.01	0.86821	1265.01	0.85859	1265.01	0.85143	1265.01	0.83583	1265.01	0.82361	1265.01	0.80904	1265.01	0.79456
1263.08	1.01959	1263.08	1.00186	1263.08	0.98824	1263.08	0.97777	1263.08	0.96203	1263.08	0.94888	1263.08	0.93516	1263.08	0.92537	1263.08	0.91389	1263.08	0.89885	1263.08	0.88592	1263.08	0.8763	1263.08	0.86719	1263.08	0.85755	1263.08	0.85035	1263.08	0.83474	1263.08	0.82247	1263.08	0.80785	1263.08	0.7934
1261.15	1.01942	1261.15	1.00159	1261.15	0.98797	1261.15	0.97731	1261.15	0.96162	1261.15	0.94832	1261.15	0.93459	1261.15	0.92476	1261.15	0.91323	1261.15	0.89814	1261.15	0.88513	1261.15	0.87552	1261.15	0.86626	1261.15	0.85664	1261.15	0.84933	1261.15	0.83377	1261.15	0.82141	1261.15	0.8068	1261.15	0.79234
1259.23	1.01927	1259.23	1.00139	1259.23	0.9877	1259.23	0.97689	1259.23	0.96125	1259.23	0.94784	1259.23	0.93411	1259.23	0.92419	1259.23	0.9126	1259.23	0.89748	1259.23	0.88439	1259.23	0.87476	1259.23	0.86539	1259.23	0.85584	1259.23	0.8484	1259.23	0.83288	1259.23	0.82043	1259.23	0.80587	1259.23	0.79134
1257.3	1.01915	1257.3	1.00119	1257.3	0.98738	1257.3	0.97649	1257.3	0.96084	1257.3	0.94738	1257.3	0.93364	1257.3	0.92363	1257.3	0.91199	1257.3	0.89684	1257.3	0.88369	1257.3	0.87401	1257.3	0.86455	1257.3	0.85511	1257.3	0.84757	1257.3	0.83205	1257.3	0.81955	1257.3	0.80499	1257.3	0.79036
1255.37	1.01906	1255.37	1.001	1255.37	0.98705	1255.37	0.97611	1255.37	0.96038	1255.37	0.94692	1255.37	0.93314	1255.37	0.9231	1255.37	0.91141	1255.37	0.8962	1255.37	0.88302	1255.37	0.87328	1255.37	0.86374	1255.37	0.8544	1255.37	0.84683	1255.37	0.83127	1255.37	0.81874	1255.37	0.8041	1255.37	0.78943
1253.44	1.01896	1253.44	1.00086	1253.44	0.98669	1253.44	0.97573	1253.44	0.9599	1253.44	0.94645	1253.44	0.93263	1253.44	0.92257	1253.44	0.91089	1253.44	0.89555	1253.44	0.88238	1253.44	0.87261	1253.44	0.86299	1253.44	0.85371	1253.44	0.84613	1253.44	0.83053	1253.44	0.81795	1253.44	0.80321	1253.44	0.78855
1251.51	1.0188	1251.51	1.00073	1251.51	0.98631	1251.51	0.97533	1251.51	0.95947	1251.51	0.94599	1251.51	0.93214	1251.51	0.92204	1251.51	0.91038	1251.51	0.8949	1251.51	0.88174	1251.51	0.87198	1251.51	0.86223	1251.51	0.85306	1251.51	0.84546	1251.51	0.82981	1251.51	0.81717	1251.51	0.80238	1251.51	0.78769
1249.58	1.01862	1249.58	1.00058	1249.58	0.98591	1249.58	0.97489	1249.58	0.95907	1249.58	0.94555	1249.58	0.93165	1249.58	0.92155	1249.58	0.90989	1249.58	0.89428	1249.58	0.8811	1249.58	0.8714	1249.58	0.86149	1249.58	0.85247	1249.58	0.84485	1249.58	0.82918	1249.58	0.81645	1249.58	0.80164	1249.58	0.78689
1247.66	1.01846	1247.66	1.00044	1247.66	0.98555	1247.66	0.97446	1247.66	0.95874	1247.66	0.94515	1247.66	0.93121	1247.66	0.92113	1247.66	0.90944	1247.66	0.89375	1247.66	0.8805	1247.66	0.87089	1247.66	0.86084	1247.66	0.85196	1247.66	0.84432	1247.66	0.82867	1247.66	0.81583	1247.66	0.80101	1247.66	0.78621
1245.73	1.0183	1245.73	1.0003	1245.73	0.98522	1245.73	0.97411	1245.73	0.95848	1245.73	0.94478	1245.73	0.93081	1245.73	0.92078	1245.73	0.90902	1245.73	0.89329	1245.73	0.87998	1245.73	0.87041	1245.73	0.86031	1245.73	0.85154	1245.73	0.84384	1245.73	0.82823	1245.73	0.81528	1245.73	0.80046	1245.73	0.78563
1243.8	1.01812	1243.8	1.00017	1243.8	0.98493	1243.8	0.97381	1243.8	0.95826	1243.8	0.94448	1243.8	0.93048	1243.8	0.92044	1243.8	0.90863	1243.8	0.89287	1243.8	0.87955	1243.8	0.86997	1243.8	0.85987	1243.8	0.85115	1243.8	0.84339	1243.8	0.82778	1243.8	0.81477	1243.8	0.79998	1243.8	0.78509
1241.87	1.01794	1241.87	1.00008	1241.87	0.98468	1241.87	0.97358	1241.87	0.95809	1241.87	0.94429	1241.87	0.93026	1241.87	0.92012	1241.87	0.9083	1241.87	0.8925	1241.87	0.87919	1241.87	0.86961	1241.87	0.85947	1241.87	0.85081	1241.87	0.84296	1241.87	0.82736	1241.87	0.81433	1241.87	0.79958	1241.87	0.78463
1239.94	1.01775	1239.94	1.00006	1239.94	0.98449	1239.94	0.97339	1239.94	0.95796	1239.94	0.94412	1239.94	0.93009	1239.94	0.91985	1239.94	0.90801	1239.94	0.89215	1239.94	0.87885	1239.94	0.86931	1239.94	0.85909	1239.94	0.85053	1239.94	0.84258	1239.94	0.82701	1239.94	0.81399	1239.94	0.79921	1239.94	0.78424
1238.01	1.01758	1238.01	1.00007	1238.01	0.98431	1238.01	0.97323	1238.01	0.95783	1238.01	0.94395	1238.01	0.92991	1238.01	0.91963	1238.01	0.90775	1238.01	0.89184	1238.01	0.87855	1238.01	0.86902	1238.01	0.85872	1238.01	0.8503	1238.01	0.84224	1238.01	0.82678	1238.01	0.81378	1238.01	0.79886	1238.01	0.78392
1236.09	1.01746	1236.09	1.00011	1236.09	0.98418	1236.09	0.97307	1236.09	0.95769	1236.09	0.94383	1236.09	0.92974	1236.09	0.9195	1236.09	0.90755	1236.09	0.89161	1236.09	0.87834	1236.09	0.86877	1236.09	0.85847	1236.09	0.85015	1236.09	0.842	1236.09	0.82668	1236.09	0.81366	1236.09	0.79859	1236.09	0.78366
1234.16	1.01741	1234.16	1.0002	1234.16	0.98413	1234.16	0.97295	1234.16	0.95758	1234.16	0.94378	1234.16	0.92963	1234.16	0.91945	1234.16	0.90747	1234.16	0.8915	1234.16	0.87825	1234.16	0.86861	1234.16	0.85836	1234.16	0.8501	1234.16	0.84188	1234.16	0.82669	1234.16	0.81359	1234.16	0.79843	1234.16	0.78347
1232.23	1.0174	1232.23	1.00033	1232.23	0.98412	1232.23	0.97288	1232.23	0.95752	1232.23	0.94374	1232.23	0.92956	1232.23	0.91944	1232.23	0.90744	1232.23	0.89146	1232.23	0.87821	1232.23	0.86856	1232.23	0.85837	1232.23	0.85016	1232.23	0.84184	1232.23	0.82674	1232.23	0.81354	1232.23	0.79834	1232.23	0.78335
1230.3	1.01741	1230.3	1.0005	1230.3	0.98413	1230.3	0.97287	1230.3	0.9575	1230.3	0.94369	1230.3	0.92956	1230.3	0.91947	1230.3	0.90745	1230.3	0.89147	1230.3	0.8782	1230.3	0.86858	1230.3	0.85845	1230.3	0.85034	1230.3	0.84185	1230.3	0.82678	1230.3	0.81355	1230.3	0.7983	1230.3	0.78328
1228.37	1.01747	1228.37	1.0007	1228.37	0.98419	1228.37	0.9729	1228.37	0.95753	1228.37	0.94367	1228.37	0.92962	1228.37	0.91951	1228.37	0.90748	1228.37	0.89151	1228.37	0.8782	1228.37	0.86865	1228.37	0.85856	1228.37	0.85059	1228.37	0.84188	1228.37	0.82681	1228.37	0.81362	1228.37	0.79833	1228.37	0.78324
1226.44	1.01755	1226.44	1.0009	1226.44	0.98426	1226.44	0.97292	1226.44	0.95755	1226.44	0.94366	1226.44	0.92967	1226.44	0.91953	1226.44	0.90747	1226.44	0.89155	1226.44	0.8782	1226.44	0.86868	1226.44	0.85862	1226.44	0.85078	1226.44	0.84189	1226.44	0.82683	1226.44	0.8137	1226.44	0.79837	1226.44	0.7832
1224.52	1.01762	1224.52	1.00106	1224.52	0.98431	1224.52	0.97291	1224.52	0.95752	1224.52	0.94365	1224.52	0.92968	1224.52	0.91954	1224.52	0.90744	1224.52	0.89156	1224.52	0.87817	1224.52	0.86869	1224.52	0.85865	1224.52	0.85091	1224.52	0.84188	1224.52	0.82685	1224.52	0.8138	1224.52	0.7984	1224.52	0.78315
1222.59	1.01768	1222.59	1.00119	1222.59	0.98435	1222.59	0.97292	1222.59	0.95748	1222.59	0.94365	1222.59	0.92968	1222.59	0.91954	1222.59	0.90744	1222.59	0.89156	1222.59	0.87815	1222.59	0.86875	1222.59	0.85871	1222.59	0.85103	1222.59	0.84187	1222.59	0.82689	1222.59	0.81389	1222.59	0.79846	1222.59	0.78314
1220.66	1.01775	1220.66	1.00132	1220.66	0.98442	1220.66	0.97297	1220.66	0.95747	1220.66	0.94364	1220.66	0.92973	1220.66	0.91955	1220.66	0.9075	1220.66	0.89158	1220.66	0.87817	1220.66	0.8689	1220.66	0.85883	1220.66	0.85117	1220.66	0.84191	1220.66	0.82695	1220.66	0.81394	1220.66	0.79856	1220.66	0.78317
1218.73	1.01782	1218.73	1.00142	1218.73	0.98453	1218.73	0.97303	1218.73	0.95749	1218.73	0.94361	1218.73	0.92979	1218.73	0.91957	1218.73	0.90757	1218.73	0.89162	1218.73	0.8782	1218.73	0.86905	1218.73	0.85898	1218.73	0.85132	1218.73	0.84199	1218.73	0.82698	1218.73	0.81395	1218.73	0.7986	1218.73	0.78316
1216.8	1.01784	1216.8	1.00143	1216.8	0.98463	1216.8	0.97305	1216.8	0.95746	1216.8	0.94353	1216.8	0.92977	1216.8	0.91955	1216.8	0.90759	1216.8	0.89159	1216.8	0.8782	1216.8	0.86912	1216.8	0.85906	1216.8	0.85138	1216.8	0.842	1216.8	0.8269	1216.8	0.81388	1216.8	0.79853	1216.8	0.78304
1214.87	1.01782	1214.87	1.00138	1214.87	0.98469	1214.87	0.97302	1214.87	0.95738	1214.87	0.94337	1214.87	0.92968	1214.87	0.91947	1214.87	0.90754	1214.87	0.89151	1214.87	0.87809	1214.87	0.8691	1214.87	0.85901	1214.87	0.85132	1214.87	0.84186	1214.87	0.82673	1214.87	0.8137	1214.87	0.79837	1214.87	0.7828
1212.94	1.01781	1212.94	1.00132	1212.94	0.98469	1212.94	0.97297	1212.94	0.95729	1212.94	0.94316	1212.94	0.92955	1212.94	0.91934	1212.94	0.90742	1212.94	0.89138	1212.94	0.8779	1212.94	0.86902	1212.94	0.85888	1212.94	0.85119	1212.94	0.84162	1212.94	0.82655	1212.94	0.81343	1212.94	0.79816	1212.94	0.78248
1211.02	1.0178	1211.02	1.00126	1211.02	0.98466	1211.02	0.97287	1211.02	0.95722	1211.02	0.94293	1211.02	0.9294	1211.02	0.91918	1211.02	0.90726	1211.02	0.89123	1211.02	0.87764	1211.02	0.86886	1211.02	0.85874	1211.02	0.85103	1211.02	0.84136	1211.02	0.82636	1211.02	0.81309	1211.02	0.79789	1211.02	0.78209
1209.09	1.01776	1209.09	1.00119	1209.09	0.98463	1209.09	0.97274	1209.09	0.95716	1209.09	0.94269	1209.09	0.92921	1209.09	0.91897	1209.09	0.90707	1209.09	0.89107	1209.09	0.87736	1209.09	0.86862	1209.09	0.85858	1209.09	0.85082	1209.09	0.8411	1209.09	0.82611	1209.09	0.81272	1209.09	0.79757	1209.09	0.78169
1207.16	1.01772	1207.16	1.00116	1207.16	0.98462	1207.16	0.97264	1207.16	0.9571	1207.16	0.94246	1207.16	0.92904	1207.16	0.91873	1207.16	0.90686	1207.16	0.89094	1207.16	0.8771	1207.16	0.86835	1207.16	0.85838	1207.16	0.85059	1207.16	0.84082	1207.16	0.8258	1207.16	0.81236	1207.16	0.79725	1207.16	0.78129
1205.23	1.01769	1205.23	1.00114	1205.23	0.9846	1205.23	0.97255	1205.23	0.95701	1205.23	0.94225	1205.23	0.92888	1205.23	0.91847	1205.23	0.90665	1205.23	0.89075	1205.23	0.87681	1205.23	0.86807	1205.23	0.85812	1205.23	0.85034	1205.23	0.84048	1205.23	0.82544	1205.23	0.81199	1205.23	0.79691	1205.23	0.78082
1203.3	1.01761	1203.3	1.00106	1203.3	0.98449	1203.3	0.9724	1203.3	0.95683	1203.3	0.94203	1203.3	0.92867	1203.3	0.91814	1203.3	0.90638	1203.3	0.89041	1203.3	0.8764	1203.3	0.86772	1203.3	0.85773	1203.3	0.85	1203.3	0.84002	1203.3	0.82498	1203.3	0.81153	1203.3	0.79645	1203.3	0.78027
1201.37	1.01746	1201.37	1.00087	1201.37	0.98429	1201.37	0.97216	1201.37	0.95655	1201.37	0.94173	1201.37	0.92839	1201.37	0.9177	1201.37	0.90602	1201.37	0.88992	1201.37	0.87589	1201.37	0.86729	1201.37	0.85722	1201.37	0.84952	1201.37	0.83946	1201.37	0.82438	1201.37	0.81097	1201.37	0.79587	1201.37	0.77964
1199.45	1.01728	1199.45	1.00064	1199.45	0.98406	1199.45	0.97181	1199.45	0.95618	1199.45	0.94137	1199.45	0.92805	1199.45	0.91722	1199.45	0.90556	1199.45	0.88941	1199.45	0.87535	1199.45	0.86684	1199.45	0.85669	1199.45	0.84897	1199.45	0.83885	1199.45	0.82371	1199.45	0.81035	1199.45	0.79522	1199.45	0.77899
1197.52	1.01714	1197.52	1.0005	1197.52	0.98391	1197.52	0.97149	1197.52	0.95583	1197.52	0.94105	1197.52	0.92773	1197.52	0.91681	1197.52	0.90511	1197.52	0.889	1197.52	0.87486	1197.52	0.86646	1197.52	0.85623	1197.52	0.84847	1197.52	0.83831	1197.52	0.82309	1197.52	0.80976	1197.52	0.79464	1197.52	0.77839
1195.59	1.01702	1195.59	1.00042	1195.59	0.98385	1195.59	0.97129	1195.59	0.95551	1195.59	0.94078	1195.59	0.9275	1195.59	0.9165	1195.59	0.9047	1195.59	0.8887	1195.59	0.87442	1195.59	0.86617	1195.59	0.85585	1195.59	0.84806	1195.59	0.83785	1195.59	0.82258	1195.59	0.80922	1195.59	0.79414	1195.59	0.77788
1193.66	1.01692	1193.66	1.00031	1193.66	0.98378	1193.66	0.97114	1193.66	0.95522	1193.66	0.94051	1193.66	0.92727	1193.66	0.91622	1193.66	0.90433	1193.66	0.88844	1193.66	0.87398	1193.66	0.86591	1193.66	0.85551	1193.66	0.84767	1193.66	0.83741	1193.66	0.82213	1193.66	0.80872	1193.66	0.79369	1193.66	0.77741
1191.73	1.01686	1191.73	1.00011	1191.73	0.98366	1191.73	0.97099	1191.73	0.95495	1191.73	0.94021	1191.73	0.92696	1191.73	0.91587	1191.73	0.90396	1191.73	0.88816	1191.73	0.87356	1191.73	0.86562	1191.73	0.85515	1191.73	0.84728	1191.73	0.83696	1191.73	0.82171	1191.73	0.80821	1191.73	0.79322	1191.73	0.77693
1189.8	1.0168	1189.8	0.99988	1189.8	0.98351	1189.8	0.9708	1189.8	0.95465	1189.8	0.93988	1189.8	0.92656	1189.8	0.91547	1189.8	0.90354	1189.8	0.88783	1189.8	0.87318	1189.8	0.86525	1189.8	0.85475	1189.8	0.84685	1189.8	0.83648	1189.8	0.82125	1189.8	0.80764	1189.8	0.79271	1189.8	0.77642
1187.88	1.01669	1187.88	0.99961	1187.88	0.98333	1187.88	0.97055	1187.88	0.95425	1187.88	0.93949	1187.88	0.92609	1187.88	0.915	1187.88	0.90307	1187.88	0.88746	1187.88	0.87278	1187.88	0.86477	1187.88	0.85427	1187.88	0.84637	1187.88	0.83594	1187.88	0.82071	1187.88	0.80701	1187.88	0.79213	1187.88	0.77582
1185.95	1.01656	1185.95	0.99931	1185.95	0.98313	1185.95	0.97022	1185.95	0.95375	1185.95	0.93906	1185.95	0.92558	1185.95	0.91448	1185.95	0.90254	1185.95	0.88707	1185.95	0.87235	1185.95	0.86423	1185.95	0.85372	1185.95	0.84581	1185.95	0.83534	1185.95	0.82013	1185.95	0.80638	1185.95	0.7915	1185.95	0.77518
1184.02	1.01649	1184.02	0.99901	1184.02	0.983	1184.02	0.96989	1184.02	0.9533	1184.02	0.93867	1184.02	0.92508	1184.02	0.914	1184.02	0.90205	1184.02	0.88673	1184.02	0.87197	1184.02	0.86375	1184.02	0.8532	1184.02	0.84529	1184.02	0.83479	1184.02	0.81956	1184.02	0.80579	1184.02	0.79091	1184.02	0.77461
1182.09	1.01652	1182.09	0.99876	1182.09	0.98296	1182.09	0.96965	1182.09	0.953	1182.09	0.93836	1182.09	0.92465	1182.09	0.91363	1182.09	0.90166	1182.09	0.88647	1182.09	0.87175	1182.09	0.86339	1182.09	0.85279	1182.09	0.84486	1182.09	0.83435	1182.09	0.81907	1182.09	0.80529	1182.09	0.79041	1182.09	0.77418
1180.16	1.01659	1180.16	0.99858	1180.16	0.98298	1180.16	0.96952	1180.16	0.95278	1180.16	0.93813	1180.16	0.92433	1180.16	0.91339	1180.16	0.90133	1180.16	0.88626	1180.16	0.87161	1180.16	0.86312	1180.16	0.85244	1180.16	0.84452	1180.16	0.83399	1180.16	0.81866	1180.16	0.80486	1180.16	0.79001	1180.16	0.77385
1178.23	1.01663	1178.23	0.99839	1178.23	0.98297	1178.23	0.96939	1178.23	0.95257	1178.23	0.93794	1178.23	0.92404	1178.23	0.91318	1178.23	0.90103	1178.23	0.88604	1178.23	0.87145	1178.23	0.86288	1178.23	0.85211	1178.23	0.84421	1178.23	0.83366	1178.23	0.81828	1178.23	0.8045	1178.23	0.78967	1178.23	0.77356
1176.31	1.01655	1176.31	0.99814	1176.31	0.98288	1176.31	0.96916	1176.31	0.95227	1176.31	0.9377	1176.31	0.92368	1176.31	0.91294	1176.31	0.90065	1176.31	0.88573	1176.31	0.87118	1176.31	0.86257	1176.31	0.85173	1176.31	0.84385	1176.31	0.83326	1176.31	0.81782	1176.31	0.8041	1176.31	0.78928	1176.31	0.77324
1174.38	1.01638	1174.38	0.9978	1174.38	0.9827	1174.38	0.96882	1174.38	0.95186	1174.38	0.93735	1174.38	0.92322	1174.38	0.91259	1174.38	0.90019	1174.38	0.88532	1174.38	0.8708	1174.38	0.86213	1174.38	0.85127	1174.38	0.84339	1174.38	0.83278	1174.38	0.81725	1174.38	0.80361	1174.38	0.78882	1174.38	0.77283
1172.45	1.0162	1172.45	0.99741	1172.45	0.98247	1172.45	0.96847	1172.45	0.95143	1172.45	0.93692	1172.45	0.92275	1172.45	0.91219	1172.45	0.89972	1172.45	0.88489	1172.45	0.87041	1172.45	0.86165	1172.45	0.8508	1172.45	0.84291	1172.45	0.83229	1172.45	0.8167	1172.45	0.80309	1172.45	0.7884	1172.45	0.77239
1170.52	1.01609	1170.52	0.9971	1170.52	0.98231	1170.52	0.96819	1170.52	0.95108	1170.52	0.93654	1170.52	0.92237	1170.52	0.91182	1170.52	0.89935	1170.52	0.88454	1170.52	0.8701	1170.52	0.86125	1170.52	0.8504	1170.52	0.8425	1170.52	0.83189	1170.52	0.81627	1170.52	0.80264	1170.52	0.78807	1170.52	0.77205
1168.59	1.01607	1168.59	0.99692	1168.59	0.98222	1168.59	0.968	1168.59	0.95085	1168.59	0.93627	1168.59	0.9221	1168.59	0.91155	1168.59	0.8991	1168.59	0.88428	1168.59	0.86987	1168.59	0.86096	1168.59	0.85012	1168.59	0.8422	1168.59	0.8316	1168.59	0.81595	1168.59	0.80231	1168.59	0.78787	1168.59	0.77185
1166.66	1.0161	1166.66	0.99685	1166.66	0.98215	1166.66	0.96786	1166.66	0.95072	1166.66	0.93611	1166.66	0.9219	1166.66	0.91135	1166.66	0.89893	1166.66	0.88408	1166.66	0.86969	1166.66	0.86074	1166.66	0.8499	1166.66	0.84197	1166.66	0.83139	1166.66	0.81572	1166.66	0.80211	1166.66	0.78774	1166.66	0.77172
1164.74	1.01617	1164.74	0.9968	1164.74	0.98213	1164.74	0.96772	1164.74	0.95058	1164.74	0.93599	1164.74	0.92173	1164.74	0.91119	1164.74	0.8988	1164.74	0.8839	1164.74	0.86955	1164.74	0.86053	1164.74	0.84967	1164.74	0.84177	1164.74	0.83124	1164.74	0.81557	1164.74	0.80201	1164.74	0.78763	1164.74	0.77162
1162.81	1.01622	1162.81	0.99668	1162.81	0.98211	1162.81	0.96755	1162.81	0.95035	1162.81	0.93584	1162.81	0.92156	1162.81	0.91102	1162.81	0.89867	1162.81	0.88367	1162.81	0.86942	1162.81	0.86028	1162.81	0.84943	1162.81	0.84157	1162.81	0.83109	1162.81	0.81544	1162.81	0.80189	1162.81	0.78744	1162.81	0.77153
1160.88	1.01619	1160.88	0.99645	1160.88	0.98204	1160.88	0.96735	1160.88	0.95005	1160.88	0.93563	1160.88	0.92133	1160.88	0.91078	1160.88	0.89845	1160.88	0.88334	1160.88	0.86921	1160.88	0.85999	1160.88	0.84916	1160.88	0.84132	1160.88	0.8309	1160.88	0.81526	1160.88	0.8017	1160.88	0.78718	1160.88	0.77142
1158.95	1.01609	1158.95	0.99613	1158.95	0.98192	1158.95	0.9671	1158.95	0.94973	1158.95	0.93537	1158.95	0.92106	1158.95	0.91048	1158.95	0.89815	1158.95	0.88296	1158.95	0.86894	1158.95	0.85969	1158.95	0.84887	1158.95	0.841	1158.95	0.83067	1158.95	0.81505	1158.95	0.80142	1158.95	0.78689	1158.95	0.7713
1157.02	1.01596	1157.02	0.99581	1157.02	0.98178	1157.02	0.9668	1157.02	0.94945	1157.02	0.93512	1157.02	0.92078	1157.02	0.91017	1157.02	0.89784	1157.02	0.88262	1157.02	0.86867	1157.02	0.8594	1157.02	0.84861	1157.02	0.84066	1157.02	0.83043	1157.02	0.81485	1157.02	0.80113	1157.02	0.7866	1157.02	0.77115
1155.09	1.01588	1155.09	0.9956	1155.09	0.98166	1155.09	0.96657	1155.09	0.94925	1155.09	0.93495	1155.09	0.92055	1155.09	0.90993	1155.09	0.89762	1155.09	0.8824	1155.09	0.86851	1155.09	0.85918	1155.09	0.8484	1155.09	0.84037	1155.09	0.83026	1155.09	0.81473	1155.09	0.8009	1155.09	0.78638	1155.09	0.77101
1153.17	1.01591	1153.17	0.99554	1153.17	0.98162	1153.17	0.96649	1153.17	0.94913	1153.17	0.9349	1153.17	0.92044	1153.17	0.9098	1153.17	0.89749	1153.17	0.88229	1153.17	0.86848	1153.17	0.85907	1153.17	0.84826	1153.17	0.8402	1153.17	0.8302	1153.17	0.81472	1153.17	0.80079	1153.17	0.78629	1153.17	0.771
1151.24	1.01599	1151.24	0.99555	1151.24	0.98163	1151.24	0.96649	1151.24	0.94906	1151.24	0.93494	1151.24	0.92046	1151.24	0.90979	1151.24	0.89744	1151.24	0.88224	1151.24	0.86855	1151.24	0.85903	1151.24	0.84818	1151.24	0.84015	1151.24	0.8302	1151.24	0.81481	1151.24	0.80077	1151.24	0.78635	1151.24	0.77112
1149.31	1.01606	1149.31	0.99554	1149.31	0.98164	1149.31	0.96648	1149.31	0.949	1149.31	0.935	1149.31	0.92053	1149.31	0.90982	1149.31	0.89741	1149.31	0.88217	1149.31	0.86864	1149.31	0.85898	1149.31	0.8481	1149.31	0.84012	1149.31	0.8302	1149.31	0.81492	1149.31	0.8008	1149.31	0.78645	1149.31	0.77125
1147.38	1.01605	1147.38	0.99548	1147.38	0.98158	1147.38	0.96641	1147.38	0.94887	1147.38	0.93501	1147.38	0.92054	1147.38	0.90977	1147.38	0.89733	1147.38	0.88204	1147.38	0.86866	1147.38	0.85887	1147.38	0.84797	1147.38	0.84003	1147.38	0.83014	1147.38	0.81499	1147.38	0.8008	1147.38	0.78649	1147.38	0.77131
1145.45	1.01597	1145.45	0.99537	1145.45	0.98143	1145.45	0.96626	1145.45	0.94867	1145.45	0.93496	1145.45	0.92047	1145.45	0.90964	1145.45	0.89719	1145.45	0.88188	1145.45	0.86859	1145.45	0.85869	1145.45	0.84778	1145.45	0.8399	1145.45	0.83008	1145.45	0.81496	1145.45	0.80078	1145.45	0.78645	1145.45	0.77128
1143.52	1.01587	1143.52	0.99528	1143.52	0.98126	1143.52	0.96612	1143.52	0.94845	1143.52	0.9349	1143.52	0.92038	1143.52	0.90954	1143.52	0.89709	1143.52	0.88173	1143.52	0.86851	1143.52	0.85849	1143.52	0.84761	1143.52	0.8398	1143.52	0.83006	1143.52	0.81489	1143.52	0.80077	1143.52	0.78639	1143.52	0.77125
1141.6	1.01584	1141.6	0.99528	1141.6	0.98116	1141.6	0.96608	1141.6	0.94832	1141.6	0.93491	1141.6	0.92035	1141.6	0.90953	1141.6	0.8971	1141.6	0.88167	1141.6	0.8685	1141.6	0.85837	1141.6	0.84753	1141.6	0.83978	1141.6	0.83015	1141.6	0.81489	1141.6	0.80084	1141.6	0.78642	1141.6	0.7713
1139.67	1.0159	1139.67	0.99536	1139.67	0.98112	1139.67	0.96612	1139.67	0.94829	1139.67	0.93499	1139.67	0.92042	1139.67	0.9096	1139.67	0.89719	1139.67	0.88171	1139.67	0.86856	1139.67	0.85834	1139.67	0.84756	1139.67	0.83981	1139.67	0.83032	1139.67	0.815	1139.67	0.80095	1139.67	0.78659	1139.67	0.77143
1137.74	1.01595	1137.74	0.99545	1137.74	0.98111	1137.74	0.96616	1137.74	0.94832	1137.74	0.9351	1137.74	0.92052	1137.74	0.90969	1137.74	0.89725	1137.74	0.8818	1137.74	0.86865	1137.74	0.85832	1137.74	0.84761	1137.74	0.83982	1137.74	0.83048	1137.74	0.81518	1137.74	0.80107	1137.74	0.78682	1137.74	0.77156
1135.81	1.01597	1135.81	0.99551	1135.81	0.9811	1135.81	0.96614	1135.81	0.94832	1135.81	0.93522	1135.81	0.92063	1135.81	0.90979	1135.81	0.89727	1135.81	0.88189	1135.81	0.86874	1135.81	0.85829	1135.81	0.84762	1135.81	0.83978	1135.81	0.8306	1135.81	0.81535	1135.81	0.80117	1135.81	0.78702	1135.81	0.77166
1133.88	1.01594	1133.88	0.99552	1133.88	0.98108	1133.88	0.96607	1133.88	0.94827	1133.88	0.93528	1133.88	0.92069	1133.88	0.90987	1133.88	0.89726	1133.88	0.88194	1133.88	0.86878	1133.88	0.85824	1133.88	0.84758	1133.88	0.83969	1133.88	0.83067	1133.88	0.81546	1133.88	0.80123	1133.88	0.78715	1133.88	0.77174
1131.95	1.01588	1131.95	0.9955	1131.95	0.98105	1131.95	0.96605	1131.95	0.94823	1131.95	0.9353	1131.95	0.92075	1131.95	0.90995	1131.95	0.89727	1131.95	0.88196	1131.95	0.8688	1131.95	0.85818	1131.95	0.84751	1131.95	0.83965	1131.95	0.83071	1131.95	0.81552	1131.95	0.80128	1131.95	0.78723	1131.95	0.77182
1130.02	1.01581	1130.02	0.99549	1130.02	0.98103	1130.02	0.96609	1130.02	0.94822	1130.02	0.93533	1130.02	0.92083	1130.02	0.91004	1130.02	0.89733	1130.02	0.88199	1130.02	0.86885	1130.02	0.85814	1130.02	0.84745	1130.02	0.83968	1130.02	0.83075	1130.02	0.81555	1130.02	0.80131	1130.02	0.78731	1130.02	0.77189
1128.1	1.01579	1128.1	0.99553	1128.1	0.98102	1128.1	0.96616	1128.1	0.94824	1128.1	0.93544	1128.1	0.92093	1128.1	0.91013	1128.1	0.89745	1128.1	0.88205	1128.1	0.86896	1128.1	0.85817	1128.1	0.84744	1128.1	0.83975	1128.1	0.83082	1128.1	0.81559	1128.1	0.80136	1128.1	0.7874	1128.1	0.77198
1126.17	1.01584	1126.17	0.99564	1126.17	0.98108	1126.17	0.96627	1126.17	0.94835	1126.17	0.93563	1126.17	0.92106	1126.17	0.91028	1126.17	0.89761	1126.17	0.88212	1126.17	0.8691	1126.17	0.85832	1126.17	0.84749	1126.17	0.83986	1126.17	0.83098	1126.17	0.81571	1126.17	0.80152	1126.17	0.78749	1126.17	0.77212
1124.24	1.01593	1124.24	0.99581	1124.24	0.98119	1124.24	0.96639	1124.24	0.94851	1124.24	0.93582	1124.24	0.92124	1124.24	0.9105	1124.24	0.89778	1124.24	0.88219	1124.24	0.86926	1124.24	0.85854	1124.24	0.84759	1124.24	0.83999	1124.24	0.8312	1124.24	0.81591	1124.24	0.80177	1124.24	0.78759	1124.24	0.77227
1122.31	1.01603	1122.31	0.99601	1122.31	0.98133	1122.31	0.96649	1122.31	0.94867	1122.31	0.93598	1122.31	0.92144	1122.31	0.91076	1122.31	0.89795	1122.31	0.88226	1122.31	0.86942	1122.31	0.85878	1122.31	0.84769	1122.31	0.8401	1122.31	0.8314	1122.31	0.81611	1122.31	0.80199	1122.31	0.7877	1122.31	0.77238
1120.38	1.0161	1120.38	0.9962	1120.38	0.98142	1120.38	0.96654	1120.38	0.94881	1120.38	0.93609	1120.38	0.92164	1120.38	0.91097	1120.38	0.8981	1120.38	0.88231	1120.38	0.86955	1120.38	0.85896	1120.38	0.84777	1120.38	0.84016	1120.38	0.83154	1120.38	0.81627	1120.38	0.80209	1120.38	0.78779	1120.38	0.77243
1118.45	1.01611	1118.45	0.99634	1118.45	0.98141	1118.45	0.96654	1118.45	0.94893	1118.45	0.93614	1118.45	0.92179	1118.45	0.91108	1118.45	0.89819	1118.45	0.88232	1118.45	0.86958	1118.45	0.85907	1118.45	0.84778	1118.45	0.84016	1118.45	0.83161	1118.45	0.81632	1118.45	0.80208	1118.45	0.78777	1118.45	0.77242
1116.53	1.01607	1116.53	0.99641	1116.53	0.98132	1116.53	0.96649	1116.53	0.94899	1116.53	0.93607	1116.53	0.92185	1116.53	0.91112	1116.53	0.89817	1116.53	0.88224	1116.53	0.86949	1116.53	0.85906	1116.53	0.84768	1116.53	0.84011	1116.53	0.83159	1116.53	0.81624	1116.53	0.80206	1116.53	0.78768	1116.53	0.77233
1114.6	1.01597	1114.6	0.99641	1114.6	0.9812	1114.6	0.96637	1114.6	0.94896	1114.6	0.93596	1114.6	0.9218	1114.6	0.91109	1114.6	0.89807	1114.6	0.88209	1114.6	0.86932	1114.6	0.85896	1114.6	0.8475	1114.6	0.83997	1114.6	0.83147	1114.6	0.81609	1114.6	0.80204	1114.6	0.78756	1114.6	0.77219
1112.67	1.01583	1112.67	0.99637	1112.67	0.98109	1112.67	0.96623	1112.67	0.94889	1112.67	0.93588	1112.67	0.92171	1112.67	0.91103	1112.67	0.89794	1112.67	0.88191	1112.67	0.86914	1112.67	0.85881	1112.67	0.84728	1112.67	0.83978	1112.67	0.8313	1112.67	0.81595	1112.67	0.80196	1112.67	0.78743	1112.67	0.772
1110.74	1.01572	1110.74	0.99633	1110.74	0.98097	1110.74	0.96617	1110.74	0.94887	1110.74	0.93584	1110.74	0.92165	1110.74	0.91093	1110.74	0.89786	1110.74	0.88176	1110.74	0.86898	1110.74	0.85865	1110.74	0.84708	1110.74	0.83959	1110.74	0.83116	1110.74	0.81585	1110.74	0.80181	1110.74	0.78728	1110.74	0.77179
1108.81	1.01567	1108.81	0.99631	1108.81	0.98087	1108.81	0.96616	1108.81	0.94889	1108.81	0.9358	1108.81	0.92165	1108.81	0.91082	1108.81	0.89787	1108.81	0.88166	1108.81	0.86884	1108.81	0.8585	1108.81	0.84692	1108.81	0.83938	1108.81	0.83103	1108.81	0.81575	1108.81	0.80162	1108.81	0.78713	1108.81	0.77157
1106.88	1.0156	1106.88	0.99626	1106.88	0.98075	1106.88	0.96611	1106.88	0.9489	1106.88	0.93571	1106.88	0.92169	1106.88	0.91069	1106.88	0.89788	1106.88	0.88155	1106.88	0.86867	1106.88	0.85834	1106.88	0.84678	1106.88	0.83911	1106.88	0.83086	1106.88	0.81559	1106.88	0.80137	1106.88	0.78694	1106.88	0.77132
1104.96	1.01546	1104.96	0.99614	1104.96	0.98061	1104.96	0.96596	1104.96	0.94885	1104.96	0.93553	1104.96	0.92166	1104.96	0.91053	1104.96	0.89779	1104.96	0.88137	1104.96	0.86841	1104.96	0.85814	1104.96	0.84658	1104.96	0.83876	1104.96	0.83064	1104.96	0.81535	1104.96	0.8011	1104.96	0.78668	1104.96	0.77105
1103.03	1.01528	1103.03	0.99595	1103.03	0.98045	1103.03	0.96576	1103.03	0.94872	1103.03	0.93529	1103.03	0.92153	1103.03	0.91033	1103.03	0.89757	1103.03	0.88116	1103.03	0.8681	1103.03	0.85788	1103.03	0.84628	1103.03	0.83837	1103.03	0.83037	1103.03	0.81507	1103.03	0.80086	1103.03	0.78635	1103.03	0.7708
1101.1	1.01511	1101.1	0.99574	1101.1	0.98029	1101.1	0.96558	1101.1	0.94857	1101.1	0.93502	1101.1	0.92132	1101.1	0.91013	1101.1	0.89729	1101.1	0.88096	1101.1	0.86774	1101.1	0.8576	1101.1	0.84592	1101.1	0.83797	1101.1	0.83006	1101.1	0.81481	1101.1	0.80064	1101.1	0.786	1101.1	0.77055
1099.17	1.01499	1099.17	0.99552	1099.17	0.98012	1099.17	0.96542	1099.17	0.94843	1099.17	0.93476	1099.17	0.92112	1099.17	0.90995	1099.17	0.89701	1099.17	0.88078	1099.17	0.86739	1099.17	0.85736	1099.17	0.84559	1099.17	0.83761	1099.17	0.82976	1099.17	0.81461	1099.17	0.80045	1099.17	0.7857	1099.17	0.77028
1097.24	1.01493	1097.24	0.99531	1097.24	0.97995	1097.24	0.96529	1097.24	0.9483	1097.24	0.93457	1097.24	0.92097	1097.24	0.90982	1097.24	0.8968	1097.24	0.88063	1097.24	0.86709	1097.24	0.85715	1097.24	0.84536	1097.24	0.83731	1097.24	0.82953	1097.24	0.81447	1097.24	0.80028	1097.24	0.78547	1097.24	0.77002
1095.31	1.01488	1095.31	0.99511	1095.31	0.97978	1095.31	0.96517	1095.31	0.94818	1095.31	0.93443	1095.31	0.92083	1095.31	0.90971	1095.31	0.89664	1095.31	0.88046	1095.31	0.86683	1095.31	0.85696	1095.31	0.84517	1095.31	0.83704	1095.31	0.82936	1095.31	0.81432	1095.31	0.80012	1095.31	0.78527	1095.31	0.76981
1093.39	1.01478	1093.39	0.99493	1093.39	0.97961	1093.39	0.9651	1093.39	0.94806	1093.39	0.93429	1093.39	0.92072	1093.39	0.90959	1093.39	0.89652	1093.39	0.88028	1093.39	0.86661	1093.39	0.85682	1093.39	0.84498	1093.39	0.8368	1093.39	0.8292	1093.39	0.81417	1093.39	0.79995	1093.39	0.78509	1093.39	0.76966
1091.46	1.01466	1091.46	0.99478	1091.46	0.97945	1091.46	0.96506	1091.46	0.94798	1091.46	0.93415	1091.46	0.92064	1091.46	0.90949	1091.46	0.89641	1091.46	0.88008	1091.46	0.86644	1091.46	0.85673	1091.46	0.8448	1091.46	0.83661	1091.46	0.82903	1091.46	0.81404	1091.46	0.79979	1091.46	0.7849	1091.46	0.76953
1089.53	1.01455	1089.53	0.9946	1089.53	0.97924	1089.53	0.96503	1089.53	0.94793	1089.53	0.93402	1089.53	0.92055	1089.53	0.90942	1089.53	0.89628	1089.53	0.87987	1089.53	0.86628	1089.53	0.85667	1089.53	0.84465	1089.53	0.83647	1089.53	0.82887	1089.53	0.81394	1089.53	0.7996	1089.53	0.7847	1089.53	0.76941
1087.6	1.01445	1087.6	0.9944	1087.6	0.97902	1087.6	0.96497	1087.6	0.9479	1087.6	0.93393	1087.6	0.92044	1087.6	0.90933	1087.6	0.8961	1087.6	0.87966	1087.6	0.86611	1087.6	0.85665	1087.6	0.84453	1087.6	0.83636	1087.6	0.8287	1087.6	0.81381	1087.6	0.79936	1087.6	0.78451	1087.6	0.76929
1085.67	1.01434	1085.67	0.9942	1085.67	0.97883	1085.67	0.96487	1085.67	0.94786	1085.67	0.9339	1085.67	0.92032	1085.67	0.90922	1085.67	0.89592	1085.67	0.87949	1085.67	0.86591	1085.67	0.85667	1085.67	0.84446	1085.67	0.83625	1085.67	0.82856	1085.67	0.81369	1085.67	0.79912	1085.67	0.78433	1085.67	0.7692
1083.74	1.01422	1083.74	0.994	1083.74	0.97864	1083.74	0.96473	1083.74	0.94783	1083.74	0.93385	1083.74	0.9202	1083.74	0.9091	1083.74	0.89575	1083.74	0.87935	1083.74	0.8657	1083.74	0.85669	1083.74	0.84443	1083.74	0.83612	1083.74	0.82845	1083.74	0.8136	1083.74	0.7989	1083.74	0.78413	1083.74	0.76912
1081.82	1.01405	1081.82	0.99377	1081.82	0.97844	1081.82	0.96458	1081.82	0.9478	1081.82	0.93373	1081.82	0.92004	1081.82	0.90899	1081.82	0.89558	1081.82	0.87921	1081.82	0.86549	1081.82	0.85662	1081.82	0.84443	1081.82	0.83598	1081.82	0.82834	1081.82	0.81349	1081.82	0.79869	1081.82	0.78393	1081.82	0.76902
1079.89	1.01388	1079.89	0.99348	1079.89	0.97823	1079.89	0.96442	1079.89	0.94775	1079.89	0.93356	1079.89	0.91984	1079.89	0.90888	1079.89	0.8954	1079.89	0.87905	1079.89	0.86529	1079.89	0.85646	1079.89	0.84438	1079.89	0.83579	1079.89	0.82817	1079.89	0.81332	1079.89	0.79847	1079.89	0.78374	1079.89	0.76888
1077.96	1.01376	1077.96	0.9932	1077.96	0.97807	1077.96	0.96428	1077.96	0.94769	1077.96	0.93341	1077.96	0.91958	1077.96	0.90875	1077.96	0.89527	1077.96	0.87892	1077.96	0.86515	1077.96	0.85625	1077.96	0.84428	1077.96	0.83559	1077.96	0.82794	1077.96	0.81309	1077.96	0.7982	1077.96	0.78361	1077.96	0.76874
1076.03	1.01371	1076.03	0.99303	1076.03	0.97797	1076.03	0.96416	1076.03	0.94766	1076.03	0.93331	1076.03	0.91936	1076.03	0.90863	1076.03	0.89518	1076.03	0.87887	1076.03	0.86512	1076.03	0.85604	1076.03	0.84417	1076.03	0.83537	1076.03	0.82773	1076.03	0.81285	1076.03	0.79792	1076.03	0.78351	1076.03	0.7686
1074.1	1.01368	1074.1	0.99292	1074.1	0.97791	1074.1	0.96406	1074.1	0.94763	1074.1	0.93323	1074.1	0.91922	1074.1	0.90853	1074.1	0.89508	1074.1	0.87885	1074.1	0.86511	1074.1	0.85584	1074.1	0.84408	1074.1	0.83514	1074.1	0.82753	1074.1	0.81265	1074.1	0.79767	1074.1	0.78336	1074.1	0.76844
1072.17	1.01358	1072.17	0.99278	1072.17	0.97784	1072.17	0.96392	1072.17	0.94755	1072.17	0.93311	1072.17	0.91909	1072.17	0.90839	1072.17	0.89489	1072.17	0.87877	1072.17	0.86501	1072.17	0.85562	1072.17	0.84391	1072.17	0.83488	1072.17	0.82727	1072.17	0.81244	1072.17	0.7974	1072.17	0.7831	1072.17	0.76821
1070.25	1.01339	1070.25	0.99253	1070.25	0.97769	1070.25	0.96373	1070.25	0.94739	1070.25	0.93287	1070.25	0.91888	1070.25	0.90818	1070.25	0.89461	1070.25	0.87856	1070.25	0.86479	1070.25	0.85533	1070.25	0.84364	1070.25	0.83454	1070.25	0.82691	1070.25	0.8121	1070.25	0.79703	1070.25	0.78271	1070.25	0.7679
1068.32	1.01314	1068.32	0.99221	1068.32	0.97747	1068.32	0.96347	1068.32	0.94716	1068.32	0.93253	1068.32	0.91862	1068.32	0.90793	1068.32	0.89429	1068.32	0.87822	1068.32	0.86443	1068.32	0.85499	1068.32	0.84328	1068.32	0.83412	1068.32	0.82647	1068.32	0.81163	1068.32	0.79656	1068.32	0.78224	1068.32	0.76754
1066.39	1.01287	1066.39	0.99185	1066.39	0.97717	1066.39	0.96319	1066.39	0.94685	1066.39	0.93215	1066.39	0.91835	1066.39	0.90768	1066.39	0.89394	1066.39	0.87783	1066.39	0.86399	1066.39	0.85461	1066.39	0.84286	1066.39	0.83363	1066.39	0.82595	1066.39	0.81109	1066.39	0.79601	1066.39	0.78173	1066.39	0.76713
1064.46	1.01262	1064.46	0.99152	1064.46	0.97684	1064.46	0.96292	1064.46	0.94651	1064.46	0.93179	1064.46	0.91806	1064.46	0.90742	1064.46	0.89359	1064.46	0.87744	1064.46	0.86352	1064.46	0.8542	1064.46	0.84244	1064.46	0.83306	1064.46	0.82535	1064.46	0.81053	1064.46	0.79545	1064.46	0.78122	1064.46	0.76668
1062.53	1.01242	1062.53	0.99121	1062.53	0.97656	1062.53	0.96267	1062.53	0.94626	1062.53	0.93149	1062.53	0.91775	1062.53	0.90713	1062.53	0.89327	1062.53	0.87708	1062.53	0.86306	1062.53	0.85377	1062.53	0.84205	1062.53	0.83244	1062.53	0.82472	1062.53	0.80997	1062.53	0.79488	1062.53	0.78071	1062.53	0.7662
1060.6	1.01228	1060.6	0.99092	1060.6	0.97634	1060.6	0.96245	1060.6	0.94609	1060.6	0.93119	1060.6	0.91745	1060.6	0.90678	1060.6	0.89295	1060.6	0.87672	1060.6	0.86261	1060.6	0.85333	1060.6	0.84164	1060.6	0.83181	1060.6	0.82409	1060.6	0.80938	1060.6	0.79426	1060.6	0.78017	1060.6	0.76566
1058.68	1.01223	1058.68	0.99064	1058.68	0.97613	1058.68	0.96226	1058.68	0.94595	1058.68	0.93087	1058.68	0.91719	1058.68	0.90644	1058.68	0.89259	1058.68	0.8764	1058.68	0.86214	1058.68	0.85291	1058.68	0.84118	1058.68	0.83123	1058.68	0.82343	1058.68	0.80879	1058.68	0.79361	1058.68	0.77961	1058.68	0.76505
1056.75	1.01219	1056.75	0.99039	1056.75	0.97589	1056.75	0.96208	1056.75	0.94581	1056.75	0.93054	1056.75	0.91696	1056.75	0.90613	1056.75	0.89218	1056.75	0.8761	1056.75	0.86165	1056.75	0.85247	1056.75	0.84066	1056.75	0.83066	1056.75	0.82273	1056.75	0.80819	1056.75	0.79292	1056.75	0.77895	1056.75	0.76437
1054.82	1.01207	1054.82	0.99015	1054.82	0.97558	1054.82	0.96183	1054.82	0.94558	1054.82	0.93019	1054.82	0.91667	1054.82	0.9058	1054.82	0.89167	1054.82	0.87574	1054.82	0.86109	1054.82	0.85199	1054.82	0.84007	1054.82	0.83	1054.82	0.82198	1054.82	0.80751	1054.82	0.79216	1054.82	0.77815	1054.82	0.76364
1052.89	1.01182	1052.89	0.98983	1052.89	0.97517	1052.89	0.96148	1052.89	0.94522	1052.89	0.92979	1052.89	0.91627	1052.89	0.90538	1052.89	0.89106	1052.89	0.87526	1052.89	0.86044	1052.89	0.85138	1052.89	0.83938	1052.89	0.8292	1052.89	0.82114	1052.89	0.8067	1052.89	0.7913	1052.89	0.7772	1052.89	0.76277
1050.96	1.01153	1050.96	0.98945	1050.96	0.97475	1050.96	0.9611	1050.96	0.94477	1050.96	0.92935	1050.96	0.91579	1050.96	0.90492	1050.96	0.89043	1050.96	0.87474	1050.96	0.85975	1050.96	0.8507	1050.96	0.83861	1050.96	0.82832	1050.96	0.82025	1050.96	0.80582	1050.96	0.79037	1050.96	0.77619	1050.96	0.7618
1049.03	1.01127	1049.03	0.98911	1049.03	0.97438	1049.03	0.96079	1049.03	0.94434	1049.03	0.92898	1049.03	0.9153	1049.03	0.9045	1049.03	0.88986	1049.03	0.87424	1049.03	0.85912	1049.03	0.85006	1049.03	0.83787	1049.03	0.8275	1049.03	0.81939	1049.03	0.805	1049.03	0.78942	1049.03	0.77521	1049.03	0.76086
1047.11	1.0111	1047.11	0.98887	1047.11	0.9741	1047.11	0.9606	1047.11	0.94401	1047.11	0.92874	1047.11	0.91487	1047.11	0.90417	1047.11	0.8894	1047.11	0.8738	1047.11	0.8586	1047.11	0.84952	1047.11	0.8372	1047.11	0.82678	1047.11	0.81861	1047.11	0.80428	1047.11	0.78854	1047.11	0.77433	1047.11	0.76004
1045.18	1.01103	1045.18	0.98873	1045.18	0.97388	1045.18	0.96045	1045.18	0.94378	1045.18	0.9286	1045.18	0.91458	1045.18	0.90391	1045.18	0.889	1045.18	0.87341	1045.18	0.85818	1045.18	0.84902	1045.18	0.8366	1045.18	0.8261	1045.18	0.8179	1045.18	0.8036	1045.18	0.78771	1045.18	0.77352	1045.18	0.7593
1043.25	1.01098	1043.25	0.98854	1043.25	0.97365	1043.25	0.96024	1043.25	0.94355	1043.25	0.92846	1043.25	0.91434	1043.25	0.9036	1043.25	0.88859	1043.25	0.87304	1043.25	0.85774	1043.25	0.84845	1043.25	0.83598	1043.25	0.82538	1043.25	0.81717	1043.25	0.80286	1043.25	0.78683	1043.25	0.77269	1043.25	0.75854
1041.32	1.01085	1041.32	0.98828	1041.32	0.97329	1041.32	0.95995	1041.32	0.94322	1041.32	0.92825	1041.32	0.91403	1041.32	0.90316	1041.32	0.88812	1041.32	0.8726	1041.32	0.85724	1041.32	0.84773	1041.32	0.83528	1041.32	0.82457	1041.32	0.81635	1041.32	0.80204	1041.32	0.78587	1041.32	0.7718	1041.32	0.75768
1039.39	1.01063	1039.39	0.98799	1039.39	0.97281	1039.39	0.95961	1039.39	0.94276	1039.39	0.92796	1039.39	0.91365	1039.39	0.90263	1039.39	0.88758	1039.39	0.87206	1039.39	0.8567	1039.39	0.8469	1039.39	0.83453	1039.39	0.82369	1039.39	0.81544	1039.39	0.80118	1039.39	0.78491	1039.39	0.77085	1039.39	0.75679
1037.46	1.01036	1037.46	0.98771	1037.46	0.9723	1037.46	0.95926	1037.46	0.94226	1037.46	0.92761	1037.46	0.91325	1037.46	0.90211	1037.46	0.88701	1037.46	0.87143	1037.46	0.85613	1037.46	0.84607	1037.46	0.83377	1037.46	0.8228	1037.46	0.81453	1037.46	0.80033	1037.46	0.784	1037.46	0.76994	1037.46	0.75594
1035.53	1.01015	1035.53	0.9875	1035.53	0.9719	1035.53	0.95894	1035.53	0.94184	1035.53	0.92729	1035.53	0.91288	1035.53	0.90169	1035.53	0.88647	1035.53	0.87083	1035.53	0.8556	1035.53	0.84534	1035.53	0.8331	1035.53	0.82197	1035.53	0.81368	1035.53	0.79954	1035.53	0.78317	1035.53	0.76917	1035.53	0.75515
1033.61	1.01004	1033.61	0.98737	1033.61	0.97168	1033.61	0.95873	1033.61	0.94152	1033.61	0.92703	1033.61	0.91257	1033.61	0.90139	1033.61	0.88605	1033.61	0.87038	1033.61	0.8552	1033.61	0.84478	1033.61	0.83256	1033.61	0.82128	1033.61	0.81297	1033.61	0.79884	1033.61	0.78243	1033.61	0.76854	1033.61	0.75444
1031.68	1.01001	1031.68	0.9873	1031.68	0.97159	1031.68	0.95858	1031.68	0.94127	1031.68	0.92679	1031.68	0.91232	1031.68	0.90115	1031.68	0.88574	1031.68	0.87011	1031.68	0.85492	1031.68	0.84436	1031.68	0.8321	1031.68	0.82076	1031.68	0.81239	1031.68	0.79819	1031.68	0.78179	1031.68	0.768	1031.68	0.75382
1029.75	1.00998	1029.75	0.98721	1029.75	0.9715	1029.75	0.95842	1029.75	0.94107	1029.75	0.92656	1029.75	0.91208	1029.75	0.90091	1029.75	0.88548	1029.75	0.86992	1029.75	0.85467	1029.75	0.84399	1029.75	0.83169	1029.75	0.82029	1029.75	0.81189	1029.75	0.79758	1029.75	0.78123	1029.75	0.7675	1029.75	0.75326
1027.82	1.00988	1027.82	0.98707	1027.82	0.97127	1027.82	0.95819	1027.82	0.94087	1027.82	0.92629	1027.82	0.91181	1027.82	0.90064	1027.82	0.88518	1027.82	0.86971	1027.82	0.85437	1027.82	0.84359	1027.82	0.83126	1027.82	0.81978	1027.82	0.81136	1027.82	0.79698	1027.82	0.78068	1027.82	0.76701	1027.82	0.7527
1025.89	1.00972	1025.89	0.98684	1025.89	0.97091	1025.89	0.95788	1025.89	0.94059	1025.89	0.92596	1025.89	0.9115	1025.89	0.90031	1025.89	0.88482	1025.89	0.86943	1025.89	0.85402	1025.89	0.84315	1025.89	0.83081	1025.89	0.81921	1025.89	0.8108	1025.89	0.7964	1025.89	0.78011	1025.89	0.76648	1025.89	0.75213
1023.96	1.00953	1023.96	0.98656	1023.96	0.97055	1023.96	0.95749	1023.96	0.94023	1023.96	0.92565	1023.96	0.91117	1023.96	0.89996	1023.96	0.88445	1023.96	0.86909	1023.96	0.8537	1023.96	0.84273	1023.96	0.8304	1023.96	0.81865	1023.96	0.81026	1023.96	0.79586	1023.96	0.77954	1023.96	0.76594	1023.96	0.75156
1022.04	1.00939	1022.04	0.9864	1022.04	0.97035	1022.04	0.95713	1022.04	0.93993	1022.04	0.92549	1022.04	0.91093	1022.04	0.89972	1022.04	0.88423	1022.04	0.86883	1022.04	0.85351	1022.04	0.8425	1022.04	0.83014	1022.04	0.81827	1022.04	0.80987	1022.04	0.79544	1022.04	0.77914	1022.04	0.76549	1022.04	0.75113
1020.11	1.00938	1020.11	0.98642	1020.11	0.97033	1020.11	0.95699	1020.11	0.93984	1020.11	0.92553	1020.11	0.91085	1020.11	0.89967	1020.11	0.88427	1020.11	0.86872	1020.11	0.85352	1020.11	0.84253	1020.11	0.83007	1020.11	0.81818	1020.11	0.80974	1020.11	0.79523	1020.11	0.77905	1020.11	0.76525	1020.11	0.75094
1018.18	1.00946	1018.18	0.98653	1018.18	0.97039	1018.18	0.95705	1018.18	0.93993	1018.18	0.92567	1018.18	0.91088	1018.18	0.89974	1018.18	0.88452	1018.18	0.86874	1018.18	0.85366	1018.18	0.84272	1018.18	0.83014	1018.18	0.81835	1018.18	0.80981	1018.18	0.7952	1018.18	0.77921	1018.18	0.76522	1018.18	0.75093
1016.25	1.00956	1016.25	0.98664	1016.25	0.97045	1016.25	0.95717	1016.25	0.94009	1016.25	0.92586	1016.25	0.91096	1016.25	0.89985	1016.25	0.88484	1016.25	0.86882	1016.25	0.85388	1016.25	0.84298	1016.25	0.83032	1016.25	0.81864	1016.25	0.80998	1016.25	0.7953	1016.25	0.77947	1016.25	0.76532	1016.25	0.75102
1014.32	1.00961	1014.32	0.98672	1014.32	0.97044	1014.32	0.95723	1014.32	0.94019	1014.32	0.92607	1014.32	0.911	1014.32	0.89991	1014.32	0.88514	1014.32	0.86888	1014.32	0.85411	1014.32	0.84322	1014.32	0.83054	1014.32	0.81893	1014.32	0.8102	1014.32	0.79545	1014.32	0.77972	1014.32	0.76544	1014.32	0.75114
1012.39	1.00956	1012.39	0.98674	1012.39	0.97033	1012.39	0.95722	1012.39	0.94025	1012.39	0.92623	1012.39	0.911	1012.39	0.89992	1012.39	0.88535	1012.39	0.86893	1012.39	0.85428	1012.39	0.84342	1012.39	0.83075	1012.39	0.81917	1012.39	0.8104	1012.39	0.79561	1012.39	0.77992	1012.39	0.76552	1012.39	0.75122
1010.47	1.00941	1010.47	0.98667	1010.47	0.97018	1010.47	0.95715	1010.47	0.94029	1010.47	0.92629	1010.47	0.91102	1010.47	0.89989	1010.47	0.88544	1010.47	0.86896	1010.47	0.85435	1010.47	0.84357	1010.47	0.8309	1010.47	0.81937	1010.47	0.81057	1010.47	0.79577	1010.47	0.78012	1010.47	0.76559	1010.47	0.75128
1008.54	1.00925	1008.54	0.98659	1008.54	0.97008	1008.54	0.95708	1008.54	0.94035	1008.54	0.9263	1008.54	0.91112	1008.54	0.8999	1008.54	0.88554	1008.54	0.86907	1008.54	0.85446	1008.54	0.84374	1008.54	0.83106	1008.54	0.81961	1008.54	0.8108	1008.54	0.79601	1008.54	0.78041	1008.54	0.76578	1008.54	0.7514
1006.61	1.00923	1006.61	0.98663	1006.61	0.97012	1006.61	0.95714	1006.61	0.94053	1006.61	0.92642	1006.61	0.91135	1006.61	0.90006	1006.61	0.88583	1006.61	0.86936	1006.61	0.8548	1006.61	0.84403	1006.61	0.83143	1006.61	0.82005	1006.61	0.81123	1006.61	0.79644	1006.61	0.7809	1006.61	0.76621	1006.61	0.75175
1004.68	1.00934	1004.68	0.98681	1004.68	0.97033	1004.68	0.95737	1004.68	0.94085	1004.68	0.9267	1004.68	0.91173	1004.68	0.90036	1004.68	0.8863	1004.68	0.86986	1004.68	0.85538	1004.68	0.84452	1004.68	0.83206	1004.68	0.82073	1004.68	0.81185	1004.68	0.79708	1004.68	0.78159	1004.68	0.76687	1004.68	0.75235
1002.75	1.00948	1002.75	0.98708	1002.75	0.97066	1002.75	0.95768	1002.75	0.94125	1002.75	0.92708	1002.75	0.91217	1002.75	0.90077	1002.75	0.88685	1002.75	0.87045	1002.75	0.85601	1002.75	0.84512	1002.75	0.83281	1002.75	0.82155	1002.75	0.81254	1002.75	0.79782	1002.75	0.78242	1002.75	0.76763	1002.75	0.75309
1000.82	1.00959	1000.82	0.98733	1000.82	0.971	1000.82	0.95796	1000.82	0.94161	1000.82	0.92746	1000.82	0.91256	1000.82	0.90124	1000.82	0.88739	1000.82	0.87105	1000.82	0.85665	1000.82	0.84577	1000.82	0.83354	1000.82	0.82236	1000.82	0.81324	1000.82	0.79856	1000.82	0.78329	1000.82	0.76844	1000.82	0.75385
998.896	1.00963	998.896	0.98753	998.896	0.97131	998.896	0.95822	998.896	0.94189	998.896	0.92782	998.896	0.91294	998.896	0.90169	998.896	0.88789	998.896	0.87164	998.896	0.85729	998.896	0.84644	998.896	0.83423	998.896	0.82314	998.896	0.81393	998.896	0.79931	998.896	0.78411	998.896	0.76925	998.896	0.7546
996.967	1.00966	996.967	0.98772	996.967	0.97154	996.967	0.95849	996.967	0.94213	996.967	0.9282	996.967	0.91336	996.967	0.90206	996.967	0.88839	996.967	0.87223	996.967	0.85789	996.967	0.84713	996.967	0.8349	996.967	0.82392	996.967	0.81465	996.967	0.80008	996.967	0.78491	996.967	0.77004	996.967	0.75534
995.039	1.00973	995.039	0.9879	995.039	0.97173	995.039	0.95877	995.039	0.94233	995.039	0.92856	995.039	0.9138	995.039	0.90238	995.039	0.8889	995.039	0.87279	995.039	0.85845	995.039	0.84777	995.039	0.83559	995.039	0.82471	995.039	0.81541	995.039	0.80088	995.039	0.78572	995.039	0.7708	995.039	0.75609
993.111	1.00988	993.111	0.98812	993.111	0.97198	993.111	0.95907	993.111	0.94258	993.111	0.92895	993.111	0.91424	993.111	0.9028	993.111	0.88946	993.111	0.87338	993.111	0.85908	993.111	0.84845	993.111	0.83637	993.111	0.82553	993.111	0.81625	993.111	0.80176	993.111	0.78665	993.111	0.7716	993.111	0.75697
991.182	1.01012	991.182	0.98846	991.182	0.97237	991.182	0.95943	991.182	0.943	991.182	0.92945	991.182	0.91473	991.182	0.90339	991.182	0.8901	991.182	0.87403	991.182	0.85988	991.182	0.84929	991.182	0.8373	991.182	0.82647	991.182	0.81725	991.182	0.80279	991.182	0.78777	991.182	0.77256	991.182	0.75804
989.254	1.01045	989.254	0.9889	989.254	0.9729	989.254	0.95992	989.254	0.94358	989.254	0.93007	989.254	0.91528	989.254	0.9041	989.254	0.89083	989.254	0.87476	989.254	0.86082	989.254	0.85027	989.254	0.83836	989.254	0.82756	989.254	0.81838	989.254	0.80397	989.254	0.78903	989.254	0.77365	989.254	0.75925
987.326	1.0108	987.326	0.98935	987.326	0.97345	987.326	0.96049	987.326	0.94424	987.326	0.93074	987.326	0.91588	987.326	0.90484	987.326	0.8916	987.326	0.87553	987.326	0.86178	987.326	0.85129	987.326	0.83944	987.326	0.82871	987.326	0.81952	987.326	0.80519	987.326	0.79029	987.326	0.77478	987.326	0.76044
985.397	1.01105	985.397	0.98968	985.397	0.97385	985.397	0.96099	985.397	0.9448	985.397	0.93132	985.397	0.91643	985.397	0.90549	985.397	0.89232	985.397	0.87621	985.397	0.86266	985.397	0.85221	985.397	0.84043	985.397	0.82977	985.397	0.82053	985.397	0.80631	985.397	0.7914	985.397	0.77581	985.397	0.76145
983.469	1.01119	983.469	0.98991	983.469	0.97411	983.469	0.96136	983.469	0.94519	983.469	0.93177	983.469	0.91692	983.469	0.90605	983.469	0.89295	983.469	0.87676	983.469	0.86342	983.469	0.853	983.469	0.84131	983.469	0.8307	983.469	0.82139	983.469	0.8073	983.469	0.79236	983.469	0.77672	983.469	0.76227
981.54	1.01131	981.54	0.99014	981.54	0.97435	981.54	0.9617	981.54	0.94552	981.54	0.93219	981.54	0.91738	981.54	0.90656	981.54	0.89352	981.54	0.87725	981.54	0.86412	981.54	0.8537	981.54	0.84211	981.54	0.83158	981.54	0.82218	981.54	0.80818	981.54	0.79322	981.54	0.77755	981.54	0.76302
979.612	1.01147	979.612	0.99046	979.612	0.97467	979.612	0.9621	979.612	0.94592	979.612	0.93265	979.612	0.91789	979.612	0.90708	979.612	0.8941	979.612	0.87778	979.612	0.86484	979.612	0.85445	979.612	0.84293	979.612	0.83252	979.612	0.82302	979.612	0.80908	979.612	0.79407	979.612	0.77839	979.612	0.76384
977.684	1.01169	977.684	0.99089	977.684	0.97512	977.684	0.9626	977.684	0.94647	977.684	0.93319	977.684	0.9185	977.684	0.90769	977.684	0.89474	977.684	0.87839	977.684	0.86566	977.684	0.85531	977.684	0.84387	977.684	0.83358	977.684	0.82395	977.684	0.81005	977.684	0.795	977.684	0.77928	977.684	0.76474
975.755	1.01199	975.755	0.99135	975.755	0.97563	975.755	0.96312	975.755	0.94709	975.755	0.93378	975.755	0.91913	975.755	0.90835	975.755	0.89544	975.755	0.87907	975.755	0.86652	975.755	0.85621	975.755	0.84488	975.755	0.83468	975.755	0.82491	975.755	0.81102	975.755	0.79599	975.755	0.78021	975.755	0.76568
973.827	1.0123	973.827	0.99175	973.827	0.97613	973.827	0.96356	973.827	0.94766	973.827	0.93432	973.827	0.9197	973.827	0.90895	973.827	0.89612	973.827	0.87973	973.827	0.86731	973.827	0.85704	973.827	0.84585	973.827	0.83565	973.827	0.82578	973.827	0.81187	973.827	0.7969	973.827	0.78109	973.827	0.76656
971.899	1.01254	971.899	0.99204	971.899	0.97652	971.899	0.96382	971.899	0.94807	971.899	0.93473	971.899	0.92012	971.899	0.90942	971.899	0.89671	971.899	0.88027	971.899	0.86793	971.899	0.85771	971.899	0.84671	971.899	0.83643	971.899	0.8265	971.899	0.81256	971.899	0.79766	971.899	0.78183	971.899	0.76728
969.97	1.01268	969.97	0.99222	969.97	0.97679	969.97	0.96395	969.97	0.94835	969.97	0.93502	969.97	0.92042	969.97	0.90978	969.97	0.89716	969.97	0.88067	969.97	0.86842	969.97	0.8582	969.97	0.84747	969.97	0.83704	969.97	0.82712	969.97	0.81313	969.97	0.79832	969.97	0.78243	969.97	0.76787
968.042	1.01276	968.042	0.99239	968.042	0.97701	968.042	0.96406	968.042	0.94855	968.042	0.93523	968.042	0.92067	968.042	0.91013	968.042	0.89752	968.042	0.88104	968.042	0.86888	968.042	0.85854	968.042	0.84817	968.042	0.83759	968.042	0.82768	968.042	0.81362	968.042	0.79895	968.042	0.783	968.042	0.76835
966.113	1.01286	966.113	0.99263	966.113	0.97733	966.113	0.96424	966.113	0.94872	966.113	0.93544	966.113	0.92091	966.113	0.91051	966.113	0.89789	966.113	0.88144	966.113	0.86937	966.113	0.85884	966.113	0.84882	966.113	0.83816	966.113	0.82818	966.113	0.81406	966.113	0.79956	966.113	0.78359	966.113	0.76878
964.185	1.01304	964.185	0.99298	964.185	0.9778	964.185	0.96448	964.185	0.94891	964.185	0.93569	964.185	0.92122	964.185	0.91091	964.185	0.89832	964.185	0.88192	964.185	0.8699	964.185	0.85923	964.185	0.84947	964.185	0.83875	964.185	0.82865	964.185	0.81451	964.185	0.80017	964.185	0.78422	964.185	0.76923
962.257	1.01327	962.257	0.99338	962.257	0.97829	962.257	0.96478	962.257	0.94917	962.257	0.93599	962.257	0.92158	962.257	0.91129	962.257	0.89878	962.257	0.88239	962.257	0.87043	962.257	0.85968	962.257	0.85011	962.257	0.83932	962.257	0.82913	962.257	0.81501	962.257	0.80074	962.257	0.78483	962.257	0.76968
960.328	1.01348	960.328	0.99375	960.328	0.97871	960.328	0.96507	960.328	0.94949	960.328	0.93628	960.328	0.92196	960.328	0.91158	960.328	0.89918	960.328	0.88278	960.328	0.87089	960.328	0.8601	960.328	0.85068	960.328	0.83982	960.328	0.82959	960.328	0.81551	960.328	0.80129	960.328	0.78532	960.328	0.77006
958.4	1.01365	958.4	0.99404	958.4	0.97903	958.4	0.96531	958.4	0.94976	958.4	0.9365	958.4	0.92227	958.4	0.91176	958.4	0.89947	958.4	0.88302	958.4	0.87117	958.4	0.86042	958.4	0.85108	958.4	0.84024	958.4	0.82996	958.4	0.81593	958.4	0.80174	958.4	0.78568	958.4	0.77034
956.472	1.01379	956.472	0.99425	956.472	0.97929	956.472	0.96547	956.472	0.94994	956.472	0.93658	956.472	0.92244	956.472	0.91184	956.472	0.89967	956.472	0.88312	956.472	0.87127	956.472	0.86064	956.472	0.85132	956.472	0.84056	956.472	0.83017	956.472	0.81617	956.472	0.802	956.472	0.78592	956.472	0.77052
954.543	1.01391	954.543	0.99443	954.543	0.97952	954.543	0.96556	954.543	0.95005	954.543	0.93654	954.543	0.92255	954.543	0.91187	954.543	0.89982	954.543	0.88316	954.543	0.8713	954.543	0.86078	954.543	0.85148	954.543	0.84079	954.543	0.83029	954.543	0.81626	954.543	0.80209	954.543	0.78605	954.543	0.77061
952.615	1.01405	952.615	0.99459	952.615	0.9797	952.615	0.96561	952.615	0.95012	952.615	0.93649	952.615	0.92269	952.615	0.9119	952.615	0.89992	952.615	0.88322	952.615	0.87131	952.615	0.86091	952.615	0.85163	952.615	0.84094	952.615	0.83037	952.615	0.81628	952.615	0.80213	952.615	0.78614	952.615	0.77062
950.687	1.01422	950.687	0.99476	950.687	0.97985	950.687	0.96566	950.687	0.9502	950.687	0.93651	950.687	0.92282	950.687	0.91194	950.687	0.89999	950.687	0.88333	950.687	0.87133	950.687	0.86103	950.687	0.85178	950.687	0.84105	950.687	0.83043	950.687	0.81628	950.687	0.80215	950.687	0.78621	950.687	0.77054
948.758	1.01439	948.758	0.99492	948.758	0.97997	948.758	0.96572	948.758	0.95032	948.758	0.93654	948.758	0.92289	948.758	0.91196	948.758	0.90006	948.758	0.88343	948.758	0.87136	948.758	0.86111	948.758	0.85186	948.758	0.84116	948.758	0.83044	948.758	0.81624	948.758	0.80216	948.758	0.78623	948.758	0.77039
946.83	1.01457	946.83	0.99502	946.83	0.98005	946.83	0.96576	946.83	0.95043	946.83	0.93649	946.83	0.92292	946.83	0.91193	946.83	0.90005	946.83	0.88347	946.83	0.87136	946.83	0.86114	946.83	0.85182	946.83	0.84124	946.83	0.83039	946.83	0.81613	946.83	0.80212	946.83	0.78615	946.83	0.77019
944.901	1.01473	944.901	0.99509	944.901	0.98008	944.901	0.96578	944.901	0.95047	944.901	0.93635	944.901	0.92295	944.901	0.91188	944.901	0.89996	944.901	0.88348	944.901	0.87129	944.901	0.86115	944.901	0.85168	944.901	0.84128	944.901	0.83029	944.901	0.81595	944.901	0.80203	944.901	0.78595	944.901	0.76994
942.973	1.01486	942.973	0.99516	942.973	0.9801	942.973	0.96583	942.973	0.95044	942.973	0.93617	942.973	0.92297	942.973	0.91185	942.973	0.89983	942.973	0.88347	942.973	0.87121	942.973	0.86114	942.973	0.85152	942.973	0.84125	942.973	0.83015	942.973	0.81575	942.973	0.80187	942.973	0.7857	942.973	0.76966
941.045	1.01495	941.045	0.99527	941.045	0.98015	941.045	0.96593	941.045	0.95038	941.045	0.936	941.045	0.92296	941.045	0.91179	941.045	0.89973	941.045	0.88339	941.045	0.87114	941.045	0.86107	941.045	0.85134	941.045	0.84116	941.045	0.82999	941.045	0.81555	941.045	0.80165	941.045	0.78545	941.045	0.76938
939.116	1.01499	939.116	0.99538	939.116	0.98019	939.116	0.96603	939.116	0.95031	939.116	0.93589	939.116	0.92293	939.116	0.91169	939.116	0.89965	939.116	0.88324	939.116	0.87106	939.116	0.86094	939.116	0.85113	939.116	0.841	939.116	0.82982	939.116	0.81533	939.116	0.8014	939.116	0.78521	939.116	0.7691
937.188	1.01495	937.188	0.99543	937.188	0.98017	937.188	0.96604	937.188	0.95019	937.188	0.93578	937.188	0.92286	937.188	0.9115	937.188	0.8995	937.188	0.88304	937.188	0.87091	937.188	0.86073	937.188	0.85085	937.188	0.84076	937.188	0.82963	937.188	0.81506	937.188	0.80109	937.188	0.78496	937.188	0.76878
935.26	1.01484	935.26	0.99539	935.26	0.98007	935.26	0.96597	935.26	0.95003	935.26	0.93561	935.26	0.92271	935.26	0.91122	935.26	0.89923	935.26	0.88274	935.26	0.87066	935.26	0.86045	935.26	0.85049	935.26	0.84047	935.26	0.82938	935.26	0.81471	935.26	0.80071	935.26	0.78463	935.26	0.76841
933.331	1.01473	933.331	0.99531	933.331	0.97995	933.331	0.96586	933.331	0.94982	933.331	0.93535	933.331	0.92249	933.331	0.91087	933.331	0.8989	933.331	0.88233	933.331	0.87037	933.331	0.86012	933.331	0.85004	933.331	0.8401	933.331	0.82904	933.331	0.8143	933.331	0.80027	933.331	0.78421	933.331	0.768
931.403	1.01468	931.403	0.99527	931.403	0.97982	931.403	0.96571	931.403	0.94958	931.403	0.93504	931.403	0.92229	931.403	0.91054	931.403	0.89858	931.403	0.88185	931.403	0.87009	931.403	0.85974	931.403	0.84954	931.403	0.83964	931.403	0.82864	931.403	0.81384	931.403	0.79978	931.403	0.78374	931.403	0.76757
929.474	1.01471	929.474	0.99525	929.474	0.9797	929.474	0.96554	929.474	0.94934	929.474	0.93473	929.474	0.92215	929.474	0.91026	929.474	0.8983	929.474	0.8814	929.474	0.86984	929.474	0.85932	929.474	0.84906	929.474	0.83914	929.474	0.82824	929.474	0.81336	929.474	0.79928	929.474	0.78328	929.474	0.76716
927.546	1.01474	927.546	0.99521	927.546	0.97958	927.546	0.96538	927.546	0.94913	927.546	0.93442	927.546	0.922	927.546	0.90999	927.546	0.89802	927.546	0.88099	927.546	0.86958	927.546	0.85891	927.546	0.84865	927.546	0.83867	927.546	0.82778	927.546	0.81291	927.546	0.7988	927.546	0.78284	927.546	0.76678
925.618	1.01472	925.618	0.9952	925.618	0.97951	925.618	0.96527	925.618	0.94894	925.618	0.9341	925.618	0.92179	925.618	0.90973	925.618	0.89775	925.618	0.88062	925.618	0.86931	925.618	0.85855	925.618	0.84825	925.618	0.83828	925.618	0.82726	925.618	0.81249	925.618	0.79839	925.618	0.78242	925.618	0.7664
923.689	1.01468	923.689	0.99521	923.689	0.97948	923.689	0.96518	923.689	0.94872	923.689	0.93377	923.689	0.92151	923.689	0.90947	923.689	0.89745	923.689	0.88026	923.689	0.869	923.689	0.85824	923.689	0.84782	923.689	0.83792	923.689	0.82671	923.689	0.81209	923.689	0.79801	923.689	0.78204	923.689	0.76602
921.761	1.01466	921.761	0.9952	921.761	0.97945	921.761	0.96504	921.761	0.94846	921.761	0.93344	921.761	0.92115	921.761	0.90913	921.761	0.89708	921.761	0.87989	921.761	0.86862	921.761	0.85793	921.761	0.84731	921.761	0.83753	921.761	0.82616	921.761	0.81166	921.761	0.79758	921.761	0.78169	921.761	0.76558
919.833	1.01466	919.833	0.99509	919.833	0.97933	919.833	0.96479	919.833	0.9481	919.833	0.93307	919.833	0.92073	919.833	0.90865	919.833	0.89664	919.833	0.87948	919.833	0.86815	919.833	0.85755	919.833	0.8467	919.833	0.83706	919.833	0.82559	919.833	0.81112	919.833	0.79704	919.833	0.78129	919.833	0.76506
917.904	1.01464	917.904	0.99487	917.904	0.97909	917.904	0.9644	917.904	0.94764	917.904	0.93262	917.904	0.92025	917.904	0.90801	917.904	0.89617	917.904	0.87903	917.904	0.86763	917.904	0.85706	917.904	0.84598	917.904	0.83649	917.904	0.82497	917.904	0.81045	917.904	0.79644	917.904	0.78073	917.904	0.76445
915.976	1.01461	915.976	0.99462	915.976	0.97879	915.976	0.96397	915.976	0.94719	915.976	0.93214	915.976	0.9198	915.976	0.90733	915.976	0.89569	915.976	0.87857	915.976	0.8671	915.976	0.85653	915.976	0.84527	915.976	0.83589	915.976	0.82437	915.976	0.80977	915.976	0.79585	915.976	0.78008	915.976	0.76379
914.047	1.01458	914.047	0.99441	914.047	0.97851	914.047	0.96362	914.047	0.94681	914.047	0.93171	914.047	0.91941	914.047	0.90673	914.047	0.89523	914.047	0.8781	914.047	0.86657	914.047	0.856	914.047	0.84465	914.047	0.83527	914.047	0.82382	914.047	0.80915	914.047	0.79529	914.047	0.77939	914.047	0.76316
912.119	1.01457	912.119	0.99425	912.119	0.97829	912.119	0.96333	912.119	0.94649	912.119	0.93139	912.119	0.91906	912.119	0.90622	912.119	0.89486	912.119	0.87761	912.119	0.86607	912.119	0.85551	912.119	0.84412	912.119	0.83468	912.119	0.82332	912.119	0.80861	912.119	0.79475	912.119	0.77875	912.119	0.76261
910.191	1.0146	910.191	0.99416	910.191	0.97813	910.191	0.96306	910.191	0.94621	910.191	0.93117	910.191	0.91873	910.191	0.90577	910.191	0.89456	910.191	0.87714	910.191	0.86562	910.191	0.85511	910.191	0.84363	910.191	0.83419	910.191	0.82288	910.191	0.80814	910.191	0.79429	910.191	0.77816	910.191	0.76213
908.262	1.01463	908.262	0.9941	908.262	0.97801	908.262	0.96277	908.262	0.94593	908.262	0.93097	908.262	0.91837	908.262	0.90531	908.262	0.89427	908.262	0.87669	908.262	0.86516	908.262	0.85473	908.262	0.84309	908.262	0.83372	908.262	0.82244	908.262	0.80765	908.262	0.79386	908.262	0.77756	908.262	0.7616
906.334	1.01457	906.334	0.99394	906.334	0.97783	906.334	0.96242	906.334	0.94556	906.334	0.93064	906.334	0.91792	906.334	0.90476	906.334	0.8939	906.334	0.87618	906.334	0.86461	906.334	0.85426	906.334	0.84237	906.334	0.83317	906.334	0.82192	906.334	0.80707	906.334	0.79333	906.334	0.77686	906.334	0.76093
904.406	1.01437	904.406	0.99356	904.406	0.97745	904.406	0.96191	904.406	0.94506	904.406	0.93009	904.406	0.91729	904.406	0.90408	904.406	0.89338	904.406	0.87555	904.406	0.86393	904.406	0.85362	904.406	0.84145	904.406	0.83243	904.406	0.82123	904.406	0.80635	904.406	0.79263	904.406	0.77601	904.406	0.7601
902.477	1.01406	902.477	0.99301	902.477	0.97691	902.477	0.96125	902.477	0.94446	902.477	0.9294	902.477	0.91654	902.477	0.90334	902.477	0.89268	902.477	0.87482	902.477	0.86314	902.477	0.85286	902.477	0.84042	902.477	0.83156	902.477	0.82042	902.477	0.80549	902.477	0.79175	902.477	0.77506	902.477	0.75919
900.549	1.01376	900.549	0.99251	900.549	0.97633	900.549	0.96059	900.549	0.94387	900.549	0.92873	900.549	0.91585	900.549	0.90265	900.549	0.89194	900.549	0.8741	900.549	0.86237	900.549	0.85208	900.549	0.83943	900.549	0.83074	900.549	0.81961	900.549	0.80463	900.549	0.79083	900.549	0.77413	900.549	0.75831
898.621	1.01357	898.621	0.99216	898.621	0.97584	898.621	0.96006	898.621	0.94334	898.621	0.92815	898.621	0.9153	898.621	0.90203	898.621	0.89126	898.621	0.87351	898.621	0.86168	898.621	0.85136	898.621	0.83852	898.621	0.82999	898.621	0.81888	898.621	0.80385	898.621	0.78998	898.621	0.77328	898.621	0.75752
896.692	1.01352	896.692	0.99191	896.692	0.9755	896.692	0.95967	896.692	0.94288	896.692	0.92764	896.692	0.91484	896.692	0.9015	896.692	0.89063	896.692	0.87303	896.692	0.86105	896.692	0.85071	896.692	0.83765	896.692	0.82927	896.692	0.81821	896.692	0.80313	896.692	0.78922	896.692	0.77253	896.692	0.75682
894.764	1.01348	894.764	0.99166	894.764	0.97524	894.764	0.95932	894.764	0.94244	894.764	0.92715	894.764	0.9144	894.764	0.901	894.764	0.88997	894.764	0.87259	894.764	0.8604	894.764	0.85009	894.764	0.83678	894.764	0.82852	894.764	0.81754	894.764	0.80241	894.764	0.78853	894.764	0.7718	894.764	0.75614
892.835	1.01337	892.835	0.9914	892.835	0.97497	892.835	0.95895	892.835	0.94192	892.835	0.92663	892.835	0.91394	892.835	0.9005	892.835	0.8893	892.835	0.87208	892.835	0.85971	892.835	0.84943	892.835	0.83588	892.835	0.82772	892.835	0.81682	892.835	0.80167	892.835	0.78784	892.835	0.77101	892.835	0.75539
890.907	1.01312	890.907	0.9911	890.907	0.97459	890.907	0.9585	890.907	0.94129	890.907	0.92607	890.907	0.91341	890.907	0.89994	890.907	0.88857	890.907	0.87145	890.907	0.85893	890.907	0.84872	890.907	0.83492	890.907	0.82685	890.907	0.81597	890.907	0.80084	890.907	0.78704	890.907	0.77009	890.907	0.75453
888.979	1.01273	888.979	0.99072	888.979	0.97406	888.979	0.95792	888.979	0.94057	888.979	0.92542	888.979	0.91273	888.979	0.89927	888.979	0.88772	888.979	0.87067	888.979	0.858	888.979	0.84789	888.979	0.83385	888.979	0.82583	888.979	0.81499	888.979	0.79989	888.979	0.78599	888.979	0.769	888.979	0.75352
887.05	1.01235	887.05	0.99032	887.05	0.97351	887.05	0.95735	887.05	0.93989	887.05	0.92476	887.05	0.91197	887.05	0.89857	887.05	0.88683	887.05	0.86983	887.05	0.85704	887.05	0.847	887.05	0.83275	887.05	0.82472	887.05	0.81403	887.05	0.79887	887.05	0.78481	887.05	0.76789	887.05	0.75248
885.122	1.01217	885.122	0.98998	885.122	0.97304	885.122	0.9569	885.122	0.93935	885.122	0.92422	885.122	0.91125	885.122	0.89794	885.122	0.886	885.122	0.86906	885.122	0.85619	885.122	0.84615	885.122	0.83174	885.122	0.82364	885.122	0.81316	885.122	0.79791	885.122	0.78371	885.122	0.76689	885.122	0.75151
883.194	1.01219	883.194	0.98974	883.194	0.97265	883.194	0.95654	883.194	0.93896	883.194	0.92384	883.194	0.91062	883.194	0.89738	883.194	0.88528	883.194	0.8684	883.194	0.85546	883.194	0.84538	883.194	0.83085	883.194	0.82266	883.194	0.81234	883.194	0.79702	883.194	0.78278	883.194	0.766	883.194	0.75064
881.265	1.01226	881.265	0.98958	881.265	0.9723	881.265	0.95623	881.265	0.93865	881.265	0.92348	881.265	0.91001	881.265	0.89685	881.265	0.88459	881.265	0.86778	881.265	0.85472	881.265	0.84462	881.265	0.83002	881.265	0.8217	881.265	0.8115	881.265	0.79609	881.265	0.78189	881.265	0.76509	881.265	0.74975
879.337	1.01225	879.337	0.98938	879.337	0.97194	879.337	0.95589	879.337	0.93834	879.337	0.92302	879.337	0.90934	879.337	0.89633	879.337	0.88388	879.337	0.86709	879.337	0.85394	879.337	0.8438	879.337	0.82916	879.337	0.82069	879.337	0.81063	879.337	0.79507	879.337	0.78092	879.337	0.7641	879.337	0.7488
877.408	1.01211	877.408	0.98907	877.408	0.97155	877.408	0.95549	877.408	0.93797	877.408	0.92246	877.408	0.90862	877.408	0.89579	877.408	0.88313	877.408	0.86629	877.408	0.85312	877.408	0.84295	877.408	0.82822	877.408	0.81959	877.408	0.80968	877.408	0.794	877.408	0.77986	877.408	0.76308	877.408	0.74778
875.48	1.01185	875.48	0.98868	875.48	0.97108	875.48	0.95498	875.48	0.93748	875.48	0.92184	875.48	0.90784	875.48	0.89516	875.48	0.88229	875.48	0.86534	875.48	0.85223	875.48	0.84202	875.48	0.82715	875.48	0.81839	875.48	0.80854	875.48	0.79286	875.48	0.7787	875.48	0.762	875.48	0.74665
873.552	1.01151	873.552	0.98823	873.552	0.97057	873.552	0.9544	873.552	0.93689	873.552	0.92121	873.552	0.90701	873.552	0.89448	873.552	0.8814	873.552	0.86432	873.552	0.85125	873.552	0.84104	873.552	0.82599	873.552	0.81718	873.552	0.8073	873.552	0.79165	873.552	0.77748	873.552	0.76083	873.552	0.74542
871.623	1.01125	871.623	0.98781	871.623	0.97008	871.623	0.95386	871.623	0.93626	871.623	0.9206	871.623	0.90625	871.623	0.89384	871.623	0.88056	871.623	0.86339	871.623	0.85027	871.623	0.84007	871.623	0.82487	871.623	0.81604	871.623	0.80612	871.623	0.79043	871.623	0.77625	871.623	0.75966	871.623	0.74418
869.695	1.01115	869.695	0.98747	869.695	0.96965	869.695	0.95342	869.695	0.93568	869.695	0.92005	869.695	0.90557	869.695	0.8933	869.695	0.87981	869.695	0.86262	869.695	0.84941	869.695	0.83917	869.695	0.82385	869.695	0.81499	869.695	0.80507	869.695	0.78924	869.695	0.7751	869.695	0.75853	869.695	0.74298
867.767	1.01113	867.767	0.98721	867.767	0.9693	867.767	0.95302	867.767	0.93518	867.767	0.91957	867.767	0.90495	867.767	0.89284	867.767	0.87911	867.767	0.86196	867.767	0.84861	867.767	0.83831	867.767	0.82292	867.767	0.81399	867.767	0.8041	867.767	0.78811	867.767	0.77404	867.767	0.75746	867.767	0.74183
865.838	1.01103	865.838	0.98689	865.838	0.9689	865.838	0.95251	865.838	0.93467	865.838	0.91905	865.838	0.90427	865.838	0.89231	865.838	0.87833	865.838	0.86118	865.838	0.84775	865.838	0.83738	865.838	0.82196	865.838	0.81294	865.838	0.80311	865.838	0.78697	865.838	0.77293	865.838	0.75635	865.838	0.74064
863.91	1.01078	863.91	0.98644	863.91	0.9684	863.91	0.95186	863.91	0.93408	863.91	0.91842	863.91	0.90349	863.91	0.89162	863.91	0.87741	863.91	0.86023	863.91	0.8468	863.91	0.83637	863.91	0.82093	863.91	0.81177	863.91	0.80204	863.91	0.78576	863.91	0.77169	863.91	0.75515	863.91	0.73942
861.981	1.01039	861.981	0.98588	861.981	0.96781	861.981	0.95111	861.981	0.93342	861.981	0.91771	861.981	0.90259	861.981	0.89077	861.981	0.87644	861.981	0.85922	861.981	0.84576	861.981	0.83528	861.981	0.8198	861.981	0.81047	861.981	0.80083	861.981	0.78445	861.981	0.7703	861.981	0.75385	861.981	0.73814
860.053	1.00993	860.053	0.98528	860.053	0.96717	860.053	0.95036	860.053	0.93271	860.053	0.91695	860.053	0.9016	860.053	0.88984	860.053	0.87547	860.053	0.85819	860.053	0.8446	860.053	0.8341	860.053	0.8186	860.053	0.80906	860.053	0.7995	860.053	0.78303	860.053	0.7688	860.053	0.75247	860.053	0.73678
858.125	1.00951	858.125	0.98475	858.125	0.9666	858.125	0.94969	858.125	0.93204	858.125	0.91626	858.125	0.90066	858.125	0.88894	858.125	0.87455	858.125	0.85719	858.125	0.84344	858.125	0.83292	858.125	0.81743	858.125	0.80769	858.125	0.79819	858.125	0.78164	858.125	0.76732	858.125	0.75111	858.125	0.73538
856.196	1.00921	856.196	0.98436	856.196	0.96616	856.196	0.94915	856.196	0.93146	856.196	0.91569	856.196	0.89981	856.196	0.88814	856.196	0.8737	856.196	0.85626	856.196	0.84241	856.196	0.83184	856.196	0.81637	856.196	0.80647	856.196	0.79701	856.196	0.78036	856.196	0.766	856.196	0.74981	856.196	0.73401
854.268	1.00904	854.268	0.9841	854.268	0.96584	854.268	0.94879	854.268	0.93098	854.268	0.91524	854.268	0.8991	854.268	0.88747	854.268	0.87297	854.268	0.8555	854.268	0.84153	854.268	0.83088	854.268	0.81545	854.268	0.80544	854.268	0.79595	854.268	0.77919	854.268	0.76484	854.268	0.74862	854.268	0.73275
852.34	1.00895	852.34	0.9839	852.34	0.96557	852.34	0.94853	852.34	0.93054	852.34	0.91485	852.34	0.89846	852.34	0.88683	852.34	0.87233	852.34	0.85483	852.34	0.84077	852.34	0.83001	852.34	0.81457	852.34	0.80449	852.34	0.79486	852.34	0.77804	852.34	0.76367	852.34	0.7475	852.34	0.73153
850.411	1.00884	850.411	0.98363	850.411	0.96518	850.411	0.94821	850.411	0.93004	850.411	0.91439	850.411	0.89781	850.411	0.88606	850.411	0.87164	850.411	0.85408	850.411	0.83996	850.411	0.82908	850.411	0.81352	850.411	0.80339	850.411	0.79362	850.411	0.77679	850.411	0.76236	850.411	0.74634	850.411	0.73019
848.483	1.0086	848.483	0.98323	848.483	0.96457	848.483	0.94776	848.483	0.92943	848.483	0.9138	848.483	0.89705	848.483	0.8851	848.483	0.87077	848.483	0.85312	848.483	0.83896	848.483	0.82796	848.483	0.81224	848.483	0.80204	848.483	0.79223	848.483	0.77539	848.483	0.76086	848.483	0.74502	848.483	0.72867
846.555	1.0082	846.555	0.98272	846.555	0.96379	846.555	0.94715	846.555	0.92872	846.555	0.91309	846.555	0.89614	846.555	0.88401	846.555	0.86975	846.555	0.85197	846.555	0.8378	846.555	0.82664	846.555	0.8108	846.555	0.80051	846.555	0.79074	846.555	0.77384	846.555	0.7592	846.555	0.74355	846.555	0.72697
844.626	1.00776	844.626	0.98222	844.626	0.963	844.626	0.9465	844.626	0.92799	844.626	0.91236	844.626	0.89519	844.626	0.88294	844.626	0.86868	844.626	0.85079	844.626	0.83659	844.626	0.82524	844.626	0.80934	844.626	0.79899	844.626	0.78922	844.626	0.77222	844.626	0.75747	844.626	0.74202	844.626	0.72522
842.698	1.00739	842.698	0.98178	842.698	0.9623	842.698	0.94585	842.698	0.92728	842.698	0.91161	842.698	0.8943	842.698	0.88197	842.698	0.86761	842.698	0.84964	842.698	0.8354	842.698	0.82386	842.698	0.80794	842.698	0.79751	842.698	0.78767	842.698	0.77061	842.698	0.75572	842.698	0.74045	842.698	0.72351
840.769	1.00706	840.769	0.98137	840.769	0.96165	840.769	0.9452	840.769	0.9266	840.769	0.91085	840.769	0.89351	840.769	0.88107	840.769	0.86653	840.769	0.84856	840.769	0.83426	840.769	0.82254	840.769	0.80658	840.769	0.79607	840.769	0.78616	840.769	0.76905	840.769	0.75399	840.769	0.73887	840.769	0.72182
838.841	1.00675	838.841	0.98098	838.841	0.96103	838.841	0.94455	838.841	0.92595	838.841	0.91013	838.841	0.8928	838.841	0.88021	838.841	0.86546	838.841	0.84755	838.841	0.83316	838.841	0.82123	838.841	0.80522	838.841	0.79463	838.841	0.78471	838.841	0.76751	838.841	0.75232	838.841	0.73729	838.841	0.72012
836.913	1.00644	836.913	0.98056	836.913	0.96041	836.913	0.94384	836.913	0.92525	836.913	0.90943	836.913	0.89208	836.913	0.87933	836.913	0.86442	836.913	0.84655	836.913	0.83202	836.913	0.81991	836.913	0.8038	836.913	0.79318	836.913	0.78327	836.913	0.76595	836.913	0.75067	836.913	0.73568	836.913	0.71838
834.984	1.00611	834.984	0.98008	834.984	0.95973	834.984	0.94311	834.984	0.92449	834.984	0.90868	834.984	0.89126	834.984	0.87839	834.984	0.86338	834.984	0.84548	834.984	0.83084	834.984	0.81856	834.984	0.80231	834.984	0.79167	834.984	0.78177	834.984	0.76436	834.984	0.74897	834.984	0.73401	834.984	0.71663
833.056	1.00571	833.056	0.97953	833.056	0.95895	833.056	0.94236	833.056	0.92368	833.056	0.90781	833.056	0.89036	833.056	0.87739	833.056	0.86226	833.056	0.84431	833.056	0.82963	833.056	0.81714	833.056	0.80073	833.056	0.79006	833.056	0.78013	833.056	0.76277	833.056	0.74718	833.056	0.73224	833.056	0.71484
831.128	1.00528	831.128	0.97896	831.128	0.95816	831.128	0.94163	831.128	0.92287	831.128	0.90687	831.128	0.88944	831.128	0.87638	831.128	0.86104	831.128	0.84308	831.128	0.82841	831.128	0.81571	831.128	0.79912	831.128	0.78836	831.128	0.77845	831.128	0.76118	831.128	0.74536	831.128	0.73046	831.128	0.71302
829.199	1.0049	829.199	0.97849	829.199	0.95751	829.199	0.94098	829.199	0.92216	829.199	0.90602	829.199	0.8886	829.199	0.87544	829.199	0.85987	829.199	0.84189	829.199	0.82721	829.199	0.81437	829.199	0.79759	829.199	0.78666	829.199	0.77685	829.199	0.75963	829.199	0.74357	829.199	0.72878	829.199	0.71124
827.271	1.00456	827.271	0.97812	827.271	0.95695	827.271	0.94039	827.271	0.92156	827.271	0.90529	827.271	0.88782	827.271	0.87458	827.271	0.85883	827.271	0.84075	827.271	0.82601	827.271	0.81309	827.271	0.79617	827.271	0.78503	827.271	0.77531	827.271	0.75811	827.271	0.74183	827.271	0.72719	827.271	0.70951
825.342	1.00421	825.342	0.97776	825.342	0.95637	825.342	0.9398	825.342	0.92096	825.342	0.9046	825.342	0.88706	825.342	0.87375	825.342	0.85786	825.342	0.8396	825.342	0.82479	825.342	0.81178	825.342	0.79477	825.342	0.7834	825.342	0.77377	825.342	0.75659	825.342	0.74008	825.342	0.72555	825.342	0.70777
823.414	1.00378	823.414	0.97728	823.414	0.95565	823.414	0.93909	823.414	0.92021	823.414	0.9038	823.414	0.88622	823.414	0.87286	823.414	0.85681	823.414	0.83839	823.414	0.82345	823.414	0.81037	823.414	0.79328	823.414	0.7817	823.414	0.77207	823.414	0.75497	823.414	0.73822	823.414	0.72376	823.414	0.70594
821.486	1.0033	821.486	0.97671	821.486	0.95485	821.486	0.93826	821.486	0.91934	821.486	0.90289	821.486	0.88527	821.486	0.87189	821.486	0.85564	821.486	0.83711	821.486	0.82202	821.486	0.80886	821.486	0.79169	821.486	0.77996	821.486	0.7702	821.486	0.75325	821.486	0.73629	821.486	0.72187	821.486	0.70402
819.557	1.00289	819.557	0.97618	819.557	0.95412	819.557	0.93743	819.557	0.91848	819.557	0.90197	819.557	0.88432	819.557	0.87095	819.557	0.85448	819.557	0.83583	819.557	0.82064	819.557	0.80734	819.557	0.7901	819.557	0.77826	819.557	0.76829	819.557	0.75152	819.557	0.73438	819.557	0.72	819.557	0.70211
817.629	1.00255	817.629	0.97577	817.629	0.95347	817.629	0.9367	817.629	0.91771	817.629	0.90113	817.629	0.88345	817.629	0.87008	817.629	0.85342	817.629	0.83461	817.629	0.81939	817.629	0.80586	817.629	0.78853	817.629	0.77663	817.629	0.76643	817.629	0.74986	817.629	0.73254	817.629	0.71826	817.629	0.70029
815.701	1.00227	815.701	0.97545	815.701	0.95284	815.701	0.93604	815.701	0.91702	815.701	0.90038	815.701	0.88264	815.701	0.86925	815.701	0.85242	815.701	0.83353	815.701	0.81825	815.701	0.80444	815.701	0.78702	815.701	0.77509	815.701	0.76466	815.701	0.74826	815.701	0.73079	815.701	0.71664	815.701	0.69858
813.772	1.00197	813.772	0.97513	813.772	0.9522	813.772	0.93538	813.772	0.91637	813.772	0.89967	813.772	0.88182	813.772	0.86842	813.772	0.85143	813.772	0.83255	813.772	0.81715	813.772	0.80309	813.772	0.78559	813.772	0.77363	813.772	0.76302	813.772	0.74676	813.772	0.72917	813.772	0.71507	813.772	0.69694
811.844	1.00164	811.844	0.97477	811.844	0.95158	811.844	0.93474	811.844	0.91576	811.844	0.89897	811.844	0.88097	811.844	0.86759	811.844	0.85049	811.844	0.83161	811.844	0.81608	811.844	0.80181	811.844	0.78422	811.844	0.77221	811.844	0.76147	811.844	0.74535	811.844	0.72766	811.844	0.71351	811.844	0.69533
809.915	1.00131	809.915	0.97436	809.915	0.95097	809.915	0.93415	809.915	0.91516	809.915	0.89827	809.915	0.88016	809.915	0.86676	809.915	0.8496	809.915	0.83068	809.915	0.81506	809.915	0.80059	809.915	0.78287	809.915	0.77078	809.915	0.75997	809.915	0.74396	809.915	0.72624	809.915	0.71197	809.915	0.69373
807.987	1.001	807.987	0.97387	807.987	0.95032	807.987	0.93356	807.987	0.91454	807.987	0.89756	807.987	0.8794	807.987	0.86588	807.987	0.84869	807.987	0.82972	807.987	0.81402	807.987	0.79935	807.987	0.78147	807.987	0.76929	807.987	0.75849	807.987	0.74251	807.987	0.72482	807.987	0.71047	807.987	0.69211
806.059	1.0007	806.059	0.97334	806.059	0.94969	806.059	0.93288	806.059	0.91391	806.059	0.89684	806.059	0.87867	806.059	0.86492	806.059	0.84775	806.059	0.82871	806.059	0.81297	806.059	0.79806	806.059	0.78004	806.059	0.76778	806.059	0.75703	806.059	0.74106	806.059	0.72337	806.059	0.70898	806.059	0.69048
804.13	1.00042	804.13	0.97283	804.13	0.94914	804.13	0.93214	804.13	0.91332	804.13	0.89614	804.13	0.878	804.13	0.86399	804.13	0.84687	804.13	0.82771	804.13	0.81199	804.13	0.79678	804.13	0.77867	804.13	0.76636	804.13	0.75565	804.13	0.73974	804.13	0.72195	804.13	0.70754	804.13	0.68896
802.202	1.00019	802.202	0.97242	802.202	0.94871	802.202	0.93148	802.202	0.91282	802.202	0.8955	802.202	0.87746	802.202	0.86322	802.202	0.84618	802.202	0.82685	802.202	0.81119	802.202	0.79567	802.202	0.7775	802.202	0.76515	802.202	0.75442	802.202	0.73866	802.202	0.7207	802.202	0.70626	802.202	0.68766
800.274	0.99998	800.274	0.9721	800.274	0.94835	800.274	0.93094	800.274	0.91239	800.274	0.89491	800.274	0.87701	800.274	0.86263	800.274	0.84564	800.274	0.8261	800.274	0.81055	800.274	0.79473	800.274	0.77649	800.274	0.76413	800.274	0.7533	800.274	0.73778	800.274	0.71959	800.274	0.70514	800.274	0.68659
798.345	0.99971	798.345	0.9718	798.345	0.94801	798.345	0.93041	798.345	0.91196	798.345	0.89438	798.345	0.87656	798.345	0.86214	798.345	0.84515	798.345	0.82546	798.345	0.80994	798.345	0.79388	798.345	0.77556	798.345	0.76326	798.345	0.7522	798.345	0.737	798.345	0.71859	798.345	0.70411	798.345	0.68563
796.417	0.99944	796.417	0.97153	796.417	0.94772	796.417	0.92984	796.417	0.9116	796.417	0.89398	796.417	0.8761	796.417	0.86178	796.417	0.84475	796.417	0.82498	796.417	0.80935	796.417	0.79317	796.417	0.77473	796.417	0.76255	796.417	0.75122	796.417	0.73635	796.417	0.71777	796.417	0.70322	796.417	0.6848
794.489	0.99922	794.489	0.97132	794.489	0.94751	794.489	0.92938	794.489	0.9114	794.489	0.89368	794.489	0.87575	794.489	0.86155	794.489	0.84444	794.489	0.82469	794.489	0.80884	794.489	0.79265	794.489	0.77411	794.489	0.762	794.489	0.75048	794.489	0.73593	794.489	0.7172	794.489	0.70257	794.489	0.68416
792.56	0.99904	792.56	0.97114	792.56	0.94739	792.56	0.92908	792.56	0.91132	792.56	0.89344	792.56	0.87557	792.56	0.86147	792.56	0.84423	792.56	0.82452	792.56	0.80851	792.56	0.79231	792.56	0.77368	792.56	0.76161	792.56	0.74999	792.56	0.73575	792.56	0.71686	792.56	0.70216	792.56	0.68373
790.632	0.99886	790.632	0.97092	790.632	0.94735	790.632	0.92884	790.632	0.91129	790.632	0.89331	790.632	0.87549	790.632	0.86157	790.632	0.84414	790.632	0.82439	790.632	0.80838	790.632	0.7921	790.632	0.77345	790.632	0.76143	790.632	0.74976	790.632	0.73576	790.632	0.71673	790.632	0.70196	790.632	0.68352
788.703	0.99873	788.703	0.97071	788.703	0.94732	788.703	0.92858	788.703	0.91131	788.703	0.89332	788.703	0.8755	788.703	0.86183	788.703	0.84419	788.703	0.8243	788.703	0.8084	788.703	0.79201	788.703	0.77339	788.703	0.76147	788.703	0.74977	788.703	0.73586	788.703	0.71682	788.703	0.70194	788.703	0.6835
786.775	0.99875	786.775	0.97059	786.775	0.94736	786.775	0.92844	786.775	0.91138	786.775	0.89346	786.775	0.87566	786.775	0.86223	786.775	0.84439	786.775	0.82431	786.775	0.80859	786.775	0.79207	786.775	0.77353	786.775	0.76173	786.775	0.75001	786.775	0.73608	786.775	0.71713	786.775	0.70215	786.775	0.68371
784.847	0.99884	784.847	0.97052	784.847	0.94752	784.847	0.92848	784.847	0.91149	784.847	0.89371	784.847	0.87594	784.847	0.86264	784.847	0.84472	784.847	0.82445	784.847	0.80894	784.847	0.79226	784.847	0.7738	784.847	0.76207	784.847	0.75037	784.847	0.73644	784.847	0.71756	784.847	0.70256	784.847	0.68411
782.918	0.99888	782.918	0.97042	782.918	0.94772	782.918	0.9286	782.918	0.91164	782.918	0.89401	782.918	0.87625	782.918	0.86299	782.918	0.84509	782.918	0.82475	782.918	0.80936	782.918	0.79249	782.918	0.77417	782.918	0.76237	782.918	0.75074	782.918	0.73692	782.918	0.71804	782.918	0.70312	782.918	0.68465
780.99	0.99889	780.99	0.97027	780.99	0.94789	780.99	0.9288	780.99	0.91195	780.99	0.89438	780.99	0.87666	780.99	0.86338	780.99	0.84555	780.99	0.82523	780.99	0.80981	780.99	0.79283	780.99	0.77467	780.99	0.76276	780.99	0.75118	780.99	0.73755	780.99	0.71862	780.99	0.70379	780.99	0.68529
779.062	0.99898	779.062	0.97017	779.062	0.94813	779.062	0.92914	779.062	0.91245	779.062	0.89488	779.062	0.87732	779.062	0.86397	779.062	0.8462	779.062	0.82587	779.062	0.81046	779.062	0.79345	779.062	0.77534	779.062	0.76344	779.062	0.75185	779.062	0.7384	779.062	0.71942	779.062	0.70464	779.062	0.68612
777.133	0.99923	777.133	0.97026	777.133	0.94857	777.133	0.92967	777.133	0.91316	777.133	0.89552	777.133	0.87825	777.133	0.86489	777.133	0.84707	777.133	0.82672	777.133	0.81145	777.133	0.79441	777.133	0.77628	777.133	0.76444	777.133	0.75287	777.133	0.73956	777.133	0.72057	777.133	0.70578	777.133	0.68726
775.205	0.99958	775.205	0.97051	775.205	0.94917	775.205	0.9303	775.205	0.91401	775.205	0.89617	775.205	0.8793	775.205	0.86597	775.205	0.84809	775.205	0.82771	775.205	0.81262	775.205	0.79558	775.205	0.77743	775.205	0.76558	775.205	0.75416	775.205	0.74091	775.205	0.72194	775.205	0.70718	775.205	0.68869
773.276	0.99996	773.276	0.97079	773.276	0.94976	773.276	0.93098	773.276	0.91485	773.276	0.89677	773.276	0.88028	773.276	0.86702	773.276	0.84919	773.276	0.82875	773.276	0.81377	773.276	0.79678	773.276	0.77868	773.276	0.7668	773.276	0.75555	773.276	0.74232	773.276	0.72335	773.276	0.70872	773.276	0.69018
771.348	1.00036	771.348	0.97104	771.348	0.95026	771.348	0.93161	771.348	0.91556	771.348	0.89736	771.348	0.88114	771.348	0.86801	771.348	0.85029	771.348	0.82978	771.348	0.81482	771.348	0.79793	771.348	0.77998	771.348	0.76815	771.348	0.75692	771.348	0.74376	771.348	0.72478	771.348	0.71028	771.348	0.69163
769.42	1.00071	769.42	0.97124	769.42	0.95067	769.42	0.93213	769.42	0.91618	769.42	0.89794	769.42	0.88188	769.42	0.86896	769.42	0.85134	769.42	0.83074	769.42	0.81579	769.42	0.79905	769.42	0.78125	769.42	0.7696	769.42	0.75813	769.42	0.74518	769.42	0.72623	769.42	0.71177	769.42	0.69305
767.491	1.00101	767.491	0.97148	767.491	0.9511	767.491	0.93262	767.491	0.91685	767.491	0.89854	767.491	0.88261	767.491	0.86995	767.491	0.85242	767.491	0.83167	767.491	0.81679	767.491	0.80026	767.491	0.78254	767.491	0.77111	767.491	0.75929	767.491	0.7466	767.491	0.72768	767.491	0.71323	767.491	0.69454
765.563	1.00138	765.563	0.97184	765.563	0.95169	765.563	0.93324	765.563	0.91764	765.563	0.89919	765.563	0.88345	765.563	0.87104	765.563	0.85362	765.563	0.83266	765.563	0.81794	765.563	0.80161	765.563	0.78394	765.563	0.77269	765.563	0.76066	765.563	0.7481	765.563	0.72915	765.563	0.71476	765.563	0.69616
763.635	1.00194	763.635	0.97232	763.635	0.95245	763.635	0.93402	763.635	0.91851	763.635	0.8999	763.635	0.88438	763.635	0.87223	763.635	0.85498	763.635	0.83377	763.635	0.81928	763.635	0.80311	763.635	0.78546	763.635	0.77435	763.635	0.76229	763.635	0.74975	763.635	0.73076	763.635	0.71641	763.635	0.69788
761.706	1.00266	761.706	0.97289	761.706	0.95325	761.706	0.9349	761.706	0.91943	761.706	0.90069	761.706	0.88537	761.706	0.87342	761.706	0.85638	761.706	0.83499	761.706	0.82077	761.706	0.80468	761.706	0.78703	761.706	0.7761	761.706	0.76401	761.706	0.75147	761.706	0.73249	761.706	0.71803	761.706	0.6996
759.778	1.00335	759.778	0.97345	759.778	0.95396	759.778	0.93569	759.778	0.92029	759.778	0.90148	759.778	0.88635	759.778	0.87453	759.778	0.85768	759.778	0.83621	759.778	0.82223	759.778	0.80618	759.778	0.78854	759.778	0.77786	759.778	0.7656	759.778	0.75306	759.778	0.73421	759.778	0.71946	759.778	0.70118
757.85	1.00383	757.85	0.97386	757.85	0.95455	757.85	0.93635	757.85	0.92101	757.85	0.90221	757.85	0.88721	757.85	0.87554	757.85	0.8588	757.85	0.83737	757.85	0.82349	757.85	0.80756	757.85	0.78991	757.85	0.77947	757.85	0.76705	757.85	0.75441	757.85	0.73577	757.85	0.72074	757.85	0.70263
755.921	1.00402	755.921	0.97406	755.921	0.95496	755.921	0.93692	755.921	0.92154	755.921	0.90283	755.921	0.88785	755.921	0.87637	755.921	0.85973	755.921	0.83841	755.921	0.82453	755.921	0.80875	755.921	0.79113	755.921	0.78076	755.921	0.76836	755.921	0.75552	755.921	0.73708	755.921	0.72193	755.921	0.70389
753.993	1.00397	753.993	0.97409	753.993	0.95525	753.993	0.93741	753.993	0.922	753.993	0.90337	753.993	0.88835	753.993	0.8771	753.993	0.86059	753.993	0.83936	753.993	0.82541	753.993	0.80978	753.993	0.79223	753.993	0.78178	753.993	0.76949	753.993	0.75658	753.993	0.73817	753.993	0.72309	753.993	0.70498
752.064	1.00391	752.064	0.97412	752.064	0.95563	752.064	0.9379	752.064	0.92253	752.064	0.90397	752.064	0.88893	752.064	0.87782	752.064	0.86153	752.064	0.8403	752.064	0.82624	752.064	0.81076	752.064	0.79334	752.064	0.78279	752.064	0.77051	752.064	0.75771	752.064	0.73918	752.064	0.72432	752.064	0.70605
750.136	1.00405	750.136	0.97426	750.136	0.95622	750.136	0.93854	750.136	0.92316	750.136	0.90478	750.136	0.88969	750.136	0.87859	750.136	0.86258	750.136	0.84135	750.136	0.82714	750.136	0.8118	750.136	0.79459	750.136	0.78393	750.136	0.77159	750.136	0.75892	750.136	0.74025	750.136	0.72564	750.136	0.70727
748.208	1.00438	748.208	0.9746	748.208	0.95692	748.208	0.93935	748.208	0.92386	748.208	0.9058	748.208	0.89054	748.208	0.87945	748.208	0.8637	748.208	0.84253	748.208	0.82814	748.208	0.81301	748.208	0.79599	748.208	0.78514	748.208	0.77279	748.208	0.76014	748.208	0.7414	748.208	0.72697	748.208	0.70862
746.279	1.00468	746.279	0.97501	746.279	0.95748	746.279	0.94015	746.279	0.92446	746.279	0.90677	746.279	0.89133	746.279	0.88016	746.279	0.86473	746.279	0.8436	746.279	0.82906	746.279	0.81418	746.279	0.7973	746.279	0.7862	746.279	0.77387	746.279	0.76122	746.279	0.74244	746.279	0.7281	746.279	0.70976
744.351	1.00488	744.351	0.97535	744.351	0.95787	744.351	0.94083	744.351	0.92487	744.351	0.90754	744.351	0.89198	744.351	0.88055	744.351	0.86548	744.351	0.84434	744.351	0.82986	744.351	0.81514	744.351	0.79835	744.351	0.78708	744.351	0.77468	744.351	0.76205	744.351	0.74328	744.351	0.72892	744.351	0.71053
742.423	1.00507	742.423	0.9756	742.423	0.95818	742.423	0.94141	742.423	0.92512	742.423	0.90811	742.423	0.89248	742.423	0.88076	742.423	0.86595	742.423	0.8448	742.423	0.83067	742.423	0.81595	742.423	0.79914	742.423	0.78787	742.423	0.77537	742.423	0.76263	742.423	0.74401	742.423	0.7295	742.423	0.71108
740.494	1.00519	740.494	0.97573	740.494	0.95839	740.494	0.94181	740.494	0.92517	740.494	0.90838	740.494	0.89275	740.494	0.88092	740.494	0.86622	740.494	0.8451	740.494	0.83135	740.494	0.81661	740.494	0.79964	740.494	0.78845	740.494	0.77605	740.494	0.76292	740.494	0.74457	740.494	0.72978	740.494	0.71147
738.566	1.00512	738.566	0.97581	738.566	0.95843	738.566	0.94198	738.566	0.92508	738.566	0.90839	738.566	0.89288	738.566	0.88107	738.566	0.86642	738.566	0.8453	738.566	0.83173	738.566	0.81706	738.566	0.79987	738.566	0.78874	738.566	0.77666	738.566	0.76296	738.566	0.74481	738.566	0.72986	738.566	0.71162
736.637	1.00496	736.637	0.97601	736.637	0.95847	736.637	0.94207	736.637	0.92502	736.637	0.90839	736.637	0.89309	736.637	0.88127	736.637	0.86669	736.637	0.84547	736.637	0.83195	736.637	0.81738	736.637	0.80005	736.637	0.78893	736.637	0.77719	736.637	0.76311	736.637	0.74493	736.637	0.72995	736.637	0.7117
734.709	1.00486	734.709	0.97634	734.709	0.95866	734.709	0.94219	734.709	0.92518	734.709	0.9086	734.709	0.89351	734.709	0.88159	734.709	0.86705	734.709	0.8457	734.709	0.83224	734.709	0.8177	734.709	0.80036	734.709	0.78921	734.709	0.77768	734.709	0.76354	734.709	0.74521	734.709	0.73017	734.709	0.71189
732.781	1.00485	732.781	0.97664	732.781	0.95892	732.781	0.94226	732.781	0.9255	732.781	0.90891	732.781	0.89398	732.781	0.88198	732.781	0.86736	732.781	0.84594	732.781	0.83259	732.781	0.81797	732.781	0.80075	732.781	0.7896	732.781	0.77812	732.781	0.76397	732.781	0.74559	732.781	0.73041	732.781	0.7121
730.852	1.00492	730.852	0.9768	730.852	0.9591	730.852	0.94221	730.852	0.92585	730.852	0.9092	730.852	0.89447	730.852	0.88242	730.852	0.86748	730.852	0.84619	730.852	0.8329	730.852	0.81823	730.852	0.80105	730.852	0.79004	730.852	0.77844	730.852	0.7643	730.852	0.74597	730.852	0.73063	730.852	0.71212
728.924	1.00494	728.924	0.97678	728.924	0.95908	728.924	0.94197	728.924	0.92608	728.924	0.90934	728.924	0.89492	728.924	0.8828	728.924	0.86728	728.924	0.84644	728.924	0.83303	728.924	0.81854	728.924	0.80113	728.924	0.79037	728.924	0.77855	728.924	0.76463	728.924	0.74625	728.924	0.7308	728.924	0.71191
726.996	1.00456	726.996	0.97652	726.996	0.95874	726.996	0.94158	726.996	0.92594	726.996	0.90907	726.996	0.89506	726.996	0.88284	726.996	0.86674	726.996	0.84646	726.996	0.83284	726.996	0.81866	726.996	0.80089	726.996	0.79034	726.996	0.77848	726.996	0.76483	726.996	0.74628	726.996	0.73073	726.996	0.71149
725.067	1.00405	725.067	0.97635	725.067	0.95851	725.067	0.94145	725.067	0.92567	725.067	0.90873	725.067	0.89495	725.067	0.88278	725.067	0.86646	725.067	0.84643	725.067	0.83262	725.067	0.8186	725.067	0.80088	725.067	0.79031	725.067	0.77864	725.067	0.76493	725.067	0.74631	725.067	0.73051	725.067	0.71128
723.139	1.0039	723.139	0.97661	723.139	0.95874	723.139	0.94167	723.139	0.92573	723.139	0.90877	723.139	0.89505	723.139	0.88304	723.139	0.86672	723.139	0.84674	723.139	0.83277	723.139	0.81881	723.139	0.80144	723.139	0.79063	723.139	0.77919	723.139	0.7652	723.139	0.74662	723.139	0.73056	723.139	0.71151
721.21	1.00406	721.21	0.97721	721.21	0.95928	721.21	0.94213	721.21	0.92613	721.21	0.90919	721.21	0.89537	721.21	0.88359	721.21	0.86728	721.21	0.84734	721.21	0.83328	721.21	0.81935	721.21	0.80238	721.21	0.79121	721.21	0.77997	721.21	0.76573	721.21	0.74715	721.21	0.73091	721.21	0.71216
719.282	1.00429	719.282	0.97779	719.282	0.95985	719.282	0.94268	719.282	0.92666	719.282	0.90978	719.282	0.89575	719.282	0.88425	719.282	0.86785	719.282	0.84803	719.282	0.83394	719.282	0.82001	719.282	0.80342	719.282	0.79189	719.282	0.78079	719.282	0.76636	719.282	0.74785	719.282	0.73143	719.282	0.71302
717.354	1.00436	717.354	0.97811	717.354	0.96025	717.354	0.94309	717.354	0.92706	717.354	0.91023	717.354	0.89604	717.354	0.88486	717.354	0.86823	717.354	0.84859	717.354	0.83446	717.354	0.82051	717.354	0.80435	717.354	0.79251	717.354	0.7815	717.354	0.76686	717.354	0.74856	717.354	0.73193	717.354	0.71376
715.425	1.00427	715.425	0.97826	715.425	0.96046	715.425	0.94337	715.425	0.9273	715.425	0.91051	715.425	0.89626	715.425	0.88539	715.425	0.86848	715.425	0.84898	715.425	0.8348	715.425	0.82085	715.425	0.80514	715.425	0.7931	715.425	0.78215	715.425	0.76718	715.425	0.74921	715.425	0.7324	715.425	0.71433
713.497	1.00409	713.497	0.97833	713.497	0.96046	713.497	0.94357	713.497	0.92739	713.497	0.91068	713.497	0.89645	713.497	0.88585	713.497	0.86875	713.497	0.84923	713.497	0.8351	713.497	0.82119	713.497	0.80587	713.497	0.79368	713.497	0.78276	713.497	0.76747	713.497	0.7498	713.497	0.73277	713.497	0.71487
711.569	1.00385	711.569	0.9783	711.569	0.96031	711.569	0.94372	711.569	0.92738	711.569	0.91086	711.569	0.89662	711.569	0.88624	711.569	0.86913	711.569	0.84951	711.569	0.83547	711.569	0.82159	711.569	0.80666	711.569	0.79436	711.569	0.78334	711.569	0.76788	711.569	0.75039	711.569	0.73306	711.569	0.71547
709.64	1.00369	709.64	0.97834	709.64	0.96028	709.64	0.94398	709.64	0.92751	709.64	0.91121	709.64	0.8969	709.64	0.88667	709.64	0.86968	709.64	0.85002	709.64	0.83601	709.64	0.82215	709.64	0.80769	709.64	0.79526	709.64	0.78407	709.64	0.76857	709.64	0.75122	709.64	0.73358	709.64	0.71628
707.712	1.00377	707.712	0.97866	707.712	0.96051	707.712	0.94445	707.712	0.92795	707.712	0.91187	707.712	0.89736	707.712	0.88728	707.712	0.87043	707.712	0.85086	707.712	0.83681	707.712	0.82295	707.712	0.80894	707.712	0.79649	707.712	0.78509	707.712	0.76959	707.712	0.75246	707.712	0.73453	707.712	0.71745
705.784	1.00401	705.784	0.97912	705.784	0.96106	705.784	0.94506	705.784	0.92862	705.784	0.91269	705.784	0.89817	705.784	0.88823	705.784	0.8714	705.784	0.85194	705.784	0.8379	705.784	0.82415	705.784	0.81036	705.784	0.79794	705.784	0.78653	705.784	0.77097	705.784	0.75397	705.784	0.73597	705.784	0.719
703.855	1.00427	703.855	0.97961	703.855	0.96165	703.855	0.94572	703.855	0.92934	703.855	0.91356	703.855	0.89903	703.855	0.88923	703.855	0.87243	703.855	0.85309	703.855	0.83906	703.855	0.82541	703.855	0.81185	703.855	0.79946	703.855	0.78804	703.855	0.77244	703.855	0.75556	703.855	0.73751	703.855	0.72064
701.927	1.00455	701.927	0.98012	701.927	0.96228	701.927	0.9464	701.927	0.93009	701.927	0.91448	701.927	0.89992	701.927	0.89027	701.927	0.87351	701.927	0.85429	701.927	0.84028	701.927	0.82674	701.927	0.8134	701.927	0.80107	701.927	0.78964	701.927	0.774	701.927	0.75725	701.927	0.73914	701.927	0.72238
699.998	1.00485	699.998	0.98066	699.998	0.96294	699.998	0.94712	699.998	0.93089	699.998	0.91545	699.998	0.90087	699.998	0.89137	699.998	0.87466	699.998	0.85556	699.998	0.84156	699.998	0.82814	699.998	0.81503	699.998	0.80276	699.998	0.79131	699.998	0.77564	699.998	0.75903	699.998	0.74088	699.998	0.72423
698.07	1.00517	698.07	0.98122	698.07	0.96364	698.07	0.94787	698.07	0.93173	698.07	0.91647	698.07	0.90185	698.07	0.89251	698.07	0.87586	698.07	0.85689	698.07	0.84291	698.07	0.8296	698.07	0.81673	698.07	0.80453	698.07	0.79306	698.07	0.77737	698.07	0.76089	698.07	0.74271	698.07	0.72618
696.142	1.00551	696.142	0.9818	696.142	0.96438	696.142	0.94865	696.142	0.93262	696.142	0.91755	696.142	0.90289	696.142	0.8937	696.142	0.87711	696.142	0.85828	696.142	0.84432	696.142	0.83112	696.142	0.8185	696.142	0.80639	696.142	0.79489	696.142	0.77918	696.142	0.76285	696.142	0.74464	696.142	0.72822
694.213	1.00588	694.213	0.98241	694.213	0.96515	694.213	0.94947	694.213	0.93355	694.213	0.91867	694.213	0.90396	694.213	0.89494	694.213	0.87843	694.213	0.85973	694.213	0.8458	694.213	0.83271	694.213	0.82034	694.213	0.80832	694.213	0.7968	694.213	0.78108	694.213	0.7649	694.213	0.74667	694.213	0.73037
692.285	1.00626	692.285	0.98305	692.285	0.96596	692.285	0.95032	692.285	0.93452	692.285	0.91984	692.285	0.90508	692.285	0.89622	692.285	0.8798	692.285	0.86124	692.285	0.84734	692.285	0.83437	692.285	0.82225	692.285	0.81034	692.285	0.79879	692.285	0.78306	692.285	0.76704	692.285	0.74879	692.285	0.73262
690.357	1.00667	690.357	0.98371	690.357	0.9668	690.357	0.95121	690.357	0.93554	690.357	0.92106	690.357	0.90625	690.357	0.89756	690.357	0.88123	690.357	0.86281	690.357	0.84895	690.357	0.83609	690.357	0.82423	690.357	0.81244	690.357	0.80086	690.357	0.78513	690.357	0.76928	690.357	0.75102	690.357	0.73497
688.428	1.0071	688.428	0.98439	688.428	0.96768	688.428	0.95212	688.428	0.9366	688.428	0.92233	688.428	0.90746	688.428	0.89894	688.428	0.88271	688.428	0.86444	688.428	0.85062	688.428	0.83788	688.428	0.82628	688.428	0.81462	688.428	0.803	688.428	0.78729	688.428	0.7716	688.428	0.75334	688.428	0.73742
686.5	1.00755	686.5	0.9851	686.5	0.9686	686.5	0.95308	686.5	0.9377	686.5	0.92365	686.5	0.90872	686.5	0.90038	686.5	0.88425	686.5	0.86613	686.5	0.85235	686.5	0.83973	686.5	0.8284	686.5	0.81688	686.5	0.80523	686.5	0.78953	686.5	0.77401	686.5	0.75577	686.5	0.73997
684.571	1.00802	684.571	0.98583	684.571	0.96955	684.571	0.95406	684.571	0.93884	684.571	0.92502	684.571	0.91002	684.571	0.90186	684.571	0.88585	684.571	0.86788	684.571	0.85415	684.571	0.84165	684.571	0.83059	684.571	0.81923	684.571	0.80753	684.571	0.79185	684.571	0.77652	684.571	0.75829	684.571	0.74263
682.643	1.00851	682.643	0.98659	682.643	0.97054	682.643	0.95508	682.643	0.94003	682.643	0.92644	682.643	0.91136	682.643	0.90339	682.643	0.88751	682.643	0.8697	682.643	0.85601	682.643	0.84363	682.643	0.83286	682.643	0.82166	682.643	0.80992	682.643	0.79427	682.643	0.77911	682.643	0.76091	682.643	0.74538
680.715	1.00903	680.715	0.98737	680.715	0.97156	680.715	0.95613	680.715	0.94126	680.715	0.92791	680.715	0.91276	680.715	0.90497	680.715	0.88922	680.715	0.87157	680.715	0.85794	680.715	0.84568	680.715	0.83519	680.715	0.82417	680.715	0.81238	680.715	0.79676	680.715	0.7818	680.715	0.76362	680.715	0.74823
678.786	1.00956	678.786	0.98818	678.786	0.97262	678.786	0.95721	678.786	0.94254	678.786	0.92944	678.786	0.91419	678.786	0.90659	678.786	0.89099	678.786	0.8735	678.786	0.85993	678.786	0.84779	678.786	0.83759	678.786	0.82676	678.786	0.81493	678.786	0.79934	678.786	0.78457	678.786	0.76644	678.786	0.75119
676.858	1.01012	676.858	0.98901	676.858	0.97372	676.858	0.95833	676.858	0.94385	676.858	0.93101	676.858	0.91567	676.858	0.90827	676.858	0.89282	676.858	0.8755	676.858	0.86198	676.858	0.84997	676.858	0.84007	676.858	0.82943	676.858	0.81755	676.858	0.80201	676.858	0.78744	676.858	0.76935	676.858	0.75425
674.93	1.0107	674.93	0.98986	674.93	0.97485	674.93	0.95948	674.93	0.94521	674.93	0.93263	674.93	0.9172	674.93	0.90999	674.93	0.89471	674.93	0.87756	674.93	0.8641	674.93	0.85222	674.93	0.84261	674.93	0.83219	674.93	0.82025	674.93	0.80477	674.93	0.7904	674.93	0.77237	674.93	0.7574
673.001	1.0113	673.001	0.99074	673.001	0.97602	673.001	0.96067	673.001	0.94662	673.001	0.9343	673.001	0.91876	673.001	0.91176	673.001	0.89665	673.001	0.87967	673.001	0.86628	673.001	0.85453	673.001	0.84523	673.001	0.83503	673.001	0.82303	673.001	0.8076	673.001	0.79345	673.001	0.77548	673.001	0.76066
671.073	1.01192	671.073	0.99165	671.073	0.97722	671.073	0.96189	671.073	0.94807	671.073	0.93602	671.073	0.92038	671.073	0.91358	671.073	0.89865	671.073	0.88185	671.073	0.86853	671.073	0.8569	671.073	0.84791	671.073	0.83795	671.073	0.82589	671.073	0.81053	671.073	0.79659	671.073	0.77869	671.073	0.76402
669.144	1.01256	669.144	0.99258	669.144	0.97846	669.144	0.96314	669.144	0.94956	669.144	0.93779	669.144	0.92204	669.144	0.91545	669.144	0.90071	669.144	0.88409	669.144	0.87084	669.144	0.85934	669.144	0.85067	669.144	0.84095	669.144	0.82883	669.144	0.81354	669.144	0.79982	669.144	0.782	669.144	0.76748
667.216	1.01323	667.216	0.99353	667.216	0.97974	667.216	0.96442	667.216	0.95109	667.216	0.93961	667.216	0.92374	667.216	0.91737	667.216	0.90282	667.216	0.88639	667.216	0.87322	667.216	0.86185	667.216	0.8535	667.216	0.84403	667.216	0.83185	667.216	0.81663	667.216	0.80314	667.216	0.7854	667.216	0.77104
665.288	1.01391	665.288	0.99451	665.288	0.98105	665.288	0.96574	665.288	0.95267	665.288	0.94148	665.288	0.92549	665.288	0.91933	665.288	0.90499	665.288	0.88875	665.288	0.87566	665.288	0.86442	665.288	0.8564	665.288	0.8472	665.288	0.83495	665.288	0.81981	665.288	0.80655	665.288	0.78891	665.288	0.7747
663.359	1.01462	663.359	0.99551	663.359	0.9824	663.359	0.96709	663.359	0.95428	663.359	0.9434	663.359	0.92728	663.359	0.92135	663.359	0.90722	663.359	0.89117	663.359	0.87816	663.359	0.86706	663.359	0.85936	663.359	0.85044	663.359	0.83813	663.359	0.82308	663.359	0.81006	663.359	0.79251	663.359	0.77846
661.431	1.01535	661.431	0.99654	661.431	0.98378	661.431	0.96848	661.431	0.95595	661.431	0.94537	661.431	0.92912	661.431	0.92341	661.431	0.90951	661.431	0.89365	661.431	0.88073	661.431	0.86976	661.431	0.8624	661.431	0.85377	661.431	0.84138	661.431	0.82643	661.431	0.81365	661.431	0.79621	661.431	0.78233
659.503	1.01609	659.503	0.99759	659.503	0.9852	659.503	0.96989	659.503	0.95765	659.503	0.94739	659.503	0.93101	659.503	0.92552	659.503	0.91185	659.503	0.89619	659.503	0.88336	659.503	0.87253	659.503	0.86551	659.503	0.85718	659.503	0.84472	659.503	0.82987	659.503	0.81734	659.503	0.80001	659.503	0.78629
657.574	1.01686	657.574	0.99867	657.574	0.98666	657.574	0.97134	657.574	0.9594	657.574	0.94946	657.574	0.93293	657.574	0.92768	657.574	0.91425	657.574	0.89879	657.574	0.88606	657.574	0.87537	657.574	0.86869	657.574	0.86068	657.574	0.84813	657.574	0.83339	657.574	0.82111	657.574	0.80391	657.574	0.79036
655.646	1.01766	655.646	0.99977	655.646	0.98815	655.646	0.97283	655.646	0.9612	655.646	0.95158	655.646	0.93491	655.646	0.92989	655.646	0.91671	655.646	0.90146	655.646	0.88882	655.646	0.87826	655.646	0.87194	655.646	0.86425	655.646	0.85163	655.646	0.837	655.646	0.82498	655.646	0.8079	655.646	0.79452
653.718	1.01847	653.718	1.00089	653.718	0.98968	653.718	0.97435	653.718	0.96303	653.718	0.95375	653.718	0.93692	653.718	0.93214	653.718	0.91922	653.718	0.90418	653.718	0.89165	653.718	0.88123	653.718	0.87526	653.718	0.86791	653.718	0.8552	653.718	0.84069	653.718	0.82894	653.718	0.812	653.718	0.79879
651.789	1.0193	651.789	1.00204	651.789	0.99125	651.789	0.9759	651.789	0.96491	651.789	0.95598	651.789	0.93899	651.789	0.93445	651.789	0.92179	651.789	0.90697	651.789	0.89454	651.789	0.88426	651.789	0.87865	651.789	0.87165	651.789	0.85885	651.789	0.84447	651.789	0.83299	651.789	0.81619	651.789	0.80316
649.861	1.02016	649.861	1.00322	649.861	0.99285	649.861	0.97748	649.861	0.96683	649.861	0.95825	649.861	0.94109	649.861	0.9368	649.861	0.92442	649.861	0.90981	649.861	0.89749	649.861	0.88735	649.861	0.88211	649.861	0.87547	649.861	0.86258	649.861	0.84833	649.861	0.83713	649.861	0.82048	649.861	0.80762

## Sheet: Figure 3c
ocp		0 V		-0.3 V		-0.6 V		-0.75 V		-0.9 V		-1.2 V		-1.5 V
Raman shift/cm-1	Intensity/a.u.	Raman shift/cm-1	Intensity/a.u.	Raman shift/cm-1	Intensity/a.u.	Raman shift/cm-1	Intensity/a.u.	Raman shift/cm-1	Intensity/a.u.	Raman shift/cm-1	Intensity/a.u.	Raman shift/cm-1	Intensity/a.u.	Raman shift/cm-1	Intensity/a.u.
1200.09	108	1200.09	184	1200.09	216	1200.09	292	1200.09	326.8	1200.09	80	1200.09	472	1200.09	510
1200.37	108.001	1200.37	162.013	1200.37	205.992	1200.37	279.985	1200.37	326.805	1200.37	86.0178	1200.37	459.985	1200.37	508.06
1200.64	121.537	1200.64	170.534	1200.64	222.961	1200.64	284.716	1200.64	337.037	1200.64	75.6993	1200.64	464.716	1200.64	510.418
1200.92	115.57	1200.92	172.271	1200.92	216.735	1200.92	281.387	1200.92	332.746	1200.92	83.4635	1200.92	461.387	1200.92	499.377
1201.2	115.873	1201.2	167.981	1201.2	226.634	1201.2	280.182	1201.2	332.231	1201.2	86.2827	1201.2	460.182	1201.2	508.295
1201.47	111.667	1201.47	176.019	1201.47	226.174	1201.47	282.694	1201.47	328.818	1201.47	82.7428	1201.47	462.694	1201.47	521.942
1201.75	115.955	1201.75	169.201	1201.75	210.933	1201.75	292.142	1201.75	331.075	1201.75	85.2658	1201.75	472.142	1201.75	510.85
1202.03	121.067	1202.03	165.306	1202.03	217.353	1202.03	277.109	1202.03	338.669	1202.03	83.6213	1202.03	457.109	1202.03	510.581
1202.31	121.845	1202.31	177.797	1202.31	215.301	1202.31	292.542	1202.31	331.824	1202.31	81.9929	1202.31	472.542	1202.31	506.756
1202.58	114.334	1202.58	174.779	1202.58	217.092	1202.58	282.484	1202.58	334.019	1202.58	81.9805	1202.58	462.484	1202.58	516.332
1202.86	122.224	1202.86	176.404	1202.86	224.598	1202.86	276.763	1202.86	328.349	1202.86	90.579	1202.86	456.763	1202.86	518.103
1203.13	116.456	1203.13	181.169	1203.13	222.161	1203.13	290.684	1203.13	335.276	1203.13	82.9648	1203.13	470.684	1203.13	520.993
1203.41	122.023	1203.41	178.148	1203.41	213.171	1203.41	285.063	1203.41	330.957	1203.41	79.1355	1203.41	465.063	1203.41	507.353
1203.69	118.026	1203.69	174.642	1203.69	219.837	1203.69	277.791	1203.69	330.811	1203.69	89.4991	1203.69	457.791	1203.69	511.226
1203.96	112.581	1203.96	170.908	1203.96	217.232	1203.96	274.257	1203.96	335.684	1203.96	85.2447	1203.96	454.257	1203.96	516.249
1204.24	120.355	1204.24	166.622	1204.24	225.141	1204.24	272.984	1204.24	330.973	1204.24	88.1056	1204.24	452.984	1204.24	509.084
1204.52	126.877	1204.52	174.807	1204.52	215.977	1204.52	295.774	1204.52	331.817	1204.52	84.5917	1204.52	475.774	1204.52	521.747
1204.79	113.882	1204.79	176.828	1204.79	222.517	1204.79	279.62	1204.79	334.531	1204.79	81.7943	1204.79	459.62	1204.79	509.797
1205.07	119.141	1205.07	172.969	1205.07	229.66	1205.07	276.577	1205.07	338.055	1205.07	91.326	1205.07	456.577	1205.07	513.136
1205.34	121.718	1205.34	172.625	1205.34	221.418	1205.34	288.593	1205.34	328.251	1205.34	79.6441	1205.34	468.593	1205.34	510.231
1205.62	116.735	1205.62	179.042	1205.62	220.889	1205.62	280.581	1205.62	333.751	1205.62	85.0672	1205.62	460.581	1205.62	514.818
1205.9	113.474	1205.9	175.259	1205.9	226.785	1205.9	272.815	1205.9	330.975	1205.9	79.8001	1205.9	452.815	1205.9	512.766
1206.17	112.241	1206.17	169.892	1206.17	227.648	1206.17	277.697	1206.17	335.137	1206.17	83.4767	1206.17	457.697	1206.17	507.339
1206.45	119.853	1206.45	167.988	1206.45	217.1	1206.45	283.185	1206.45	327.911	1206.45	85.1723	1206.45	463.185	1206.45	508.12
1206.73	119.075	1206.73	173.712	1206.73	221.292	1206.73	282.059	1206.73	319.945	1206.73	85.0027	1206.73	462.059	1206.73	511.64
1207	123.839	1207	165.699	1207	217.894	1207	281.025	1207	330.08	1207	85.297	1207	461.025	1207	512.911
1207.28	125.67	1207.28	172.165	1207.28	222.442	1207.28	297.386	1207.28	327.48	1207.28	85.8738	1207.28	477.386	1207.28	518.257
1207.56	127.286	1207.56	175.792	1207.56	221.646	1207.56	280.648	1207.56	338.037	1207.56	89.9552	1207.56	460.648	1207.56	510.714
1207.83	121.121	1207.83	177.739	1207.83	229.199	1207.83	274.983	1207.83	332.641	1207.83	84.051	1207.83	454.983	1207.83	507.674
1208.11	115.315	1208.11	176.847	1208.11	226.624	1208.11	279.618	1208.11	322.39	1208.11	78.1783	1208.11	459.618	1208.11	516.117
1208.39	118.806	1208.39	180.89	1208.39	224.025	1208.39	269.777	1208.39	323.862	1208.39	76.7452	1208.39	449.777	1208.39	513.262
1208.66	132.06	1208.66	172.008	1208.66	219.922	1208.66	288.741	1208.66	334.402	1208.66	86.1812	1208.66	468.741	1208.66	514.625
1208.94	120.643	1208.94	171.511	1208.94	222.713	1208.94	279.518	1208.94	334.462	1208.94	85.8506	1208.94	459.518	1208.94	511.018
1209.21	105.352	1209.21	171.463	1209.21	217.6	1209.21	279.968	1209.21	328.454	1209.21	86.641	1209.21	459.968	1209.21	510.979
1209.49	117.11	1209.49	172.127	1209.49	217.681	1209.49	282.185	1209.49	329.413	1209.49	85.2342	1209.49	462.185	1209.49	509.194
1209.77	118.25	1209.77	179.267	1209.77	224.215	1209.77	280.135	1209.77	333.356	1209.77	83.5344	1209.77	460.135	1209.77	510.255
1210.04	110.373	1210.04	176.18	1210.04	209.757	1210.04	283.115	1210.04	323.966	1210.04	78.5448	1210.04	463.115	1210.04	514.797
1210.32	117.752	1210.32	174.718	1210.32	218.341	1210.32	285.3	1210.32	324.039	1210.32	79.0209	1210.32	465.3	1210.32	512.584
1210.59	119.802	1210.59	167.205	1210.59	224.808	1210.59	282.212	1210.59	331.837	1210.59	81.356	1210.59	462.212	1210.59	517.476
1210.87	119.169	1210.87	173.724	1210.87	222.562	1210.87	273.533	1210.87	335.483	1210.87	85.9564	1210.87	453.533	1210.87	513.032
1211.15	122.351	1211.15	170.867	1211.15	219.692	1211.15	272.818	1211.15	331.551	1211.15	86.5794	1211.15	452.818	1211.15	511.118
1211.42	118.989	1211.42	178.663	1211.42	224.978	1211.42	276.215	1211.42	325.744	1211.42	84.9389	1211.42	456.215	1211.42	506.475
1211.7	111.939	1211.7	170.647	1211.7	219.889	1211.7	281.909	1211.7	332.484	1211.7	94.2071	1211.7	461.909	1211.7	509.483
1211.97	114.061	1211.97	178.728	1211.97	214.722	1211.97	274.375	1211.97	333.29	1211.97	86.7334	1211.97	454.375	1211.97	512.271
1212.25	114.833	1212.25	170.787	1212.25	224.04	1212.25	284.484	1212.25	336.235	1212.25	77.8773	1212.25	464.484	1212.25	511.934
1212.53	115.298	1212.53	179.843	1212.53	207.684	1212.53	270.174	1212.53	332.878	1212.53	87.9854	1212.53	450.174	1212.53	513.69
1212.8	124.509	1212.8	175.857	1212.8	217.305	1212.8	274.283	1212.8	331.411	1212.8	78.9052	1212.8	454.283	1212.8	509.705
1213.08	119.398	1213.08	175.268	1213.08	216.49	1213.08	281.19	1213.08	322.431	1213.08	93.3828	1213.08	461.19	1213.08	521.691
1213.35	117.086	1213.35	171.616	1213.35	214.577	1213.35	283.401	1213.35	325.879	1213.35	87.7223	1213.35	463.401	1213.35	509.876
1213.63	113.172	1213.63	174.625	1213.63	227.28	1213.63	290.135	1213.63	327.741	1213.63	82.9801	1213.63	470.135	1213.63	512.295
1213.91	116.155	1213.91	177.194	1213.91	218.316	1213.91	277.375	1213.91	324.817	1213.91	82.1669	1213.91	457.375	1213.91	508.612
1214.18	114.974	1214.18	170.622	1214.18	219.552	1214.18	277.863	1214.18	330.793	1214.18	83.5377	1214.18	457.863	1214.18	516.207
1214.46	121.131	1214.46	173.832	1214.46	220.419	1214.46	280.518	1214.46	335.028	1214.46	86.2075	1214.46	460.518	1214.46	504.946
1214.73	126.791	1214.73	166.295	1214.73	216.778	1214.73	280.607	1214.73	328.606	1214.73	75.4693	1214.73	460.607	1214.73	516.908
1215.01	115.86	1215.01	167.532	1215.01	220.963	1215.01	282.282	1215.01	323.041	1215.01	80.6193	1215.01	462.282	1215.01	509.66
1215.29	112.763	1215.29	173.565	1215.29	213.674	1215.29	282.963	1215.29	325.866	1215.29	74.6303	1215.29	462.963	1215.29	516.419
1215.56	117.514	1215.56	172.358	1215.56	208.249	1215.56	279.899	1215.56	328.061	1215.56	84.1009	1215.56	459.899	1215.56	517.359
1215.84	115.491	1215.84	168.869	1215.84	214.8	1215.84	285.642	1215.84	333.244	1215.84	89.0103	1215.84	465.642	1215.84	516.013
1216.11	116.727	1216.11	176.341	1216.11	215.379	1216.11	284.211	1216.11	331.075	1216.11	84.7498	1216.11	464.211	1216.11	512.424
1216.39	122.72	1216.39	162.892	1216.39	221.427	1216.39	281.224	1216.39	329.651	1216.39	84.9278	1216.39	461.224	1216.39	512.167
1216.66	119.319	1216.66	176.954	1216.66	220.581	1216.66	279.839	1216.66	335.721	1216.66	85.8622	1216.66	459.839	1216.66	517.668
1216.94	111.819	1216.94	171.039	1216.94	220.997	1216.94	279.111	1216.94	326.864	1216.94	84.3188	1216.94	459.111	1216.94	512.399
1217.22	114.882	1217.22	173.024	1217.22	221.264	1217.22	291.297	1217.22	332.716	1217.22	74.3648	1217.22	471.297	1217.22	513.165
1217.49	108.455	1217.49	174.369	1217.49	225.214	1217.49	280.596	1217.49	327.717	1217.49	80.3573	1217.49	460.596	1217.49	511.372
1217.77	121.718	1217.77	176.467	1217.77	213.797	1217.77	275.014	1217.77	323.658	1217.77	81.1952	1217.77	455.014	1217.77	508.236
1218.04	121.19	1218.04	182.45	1218.04	220.541	1218.04	286.774	1218.04	344.557	1218.04	93.8262	1218.04	466.774	1218.04	525.241
1218.32	118.33	1218.32	159.198	1218.32	210.482	1218.32	283.622	1218.32	330.082	1218.32	80.8161	1218.32	463.622	1218.32	514.343
1218.6	119.756	1218.6	170.961	1218.6	213.972	1218.6	282.283	1218.6	326.659	1218.6	82.7259	1218.6	462.283	1218.6	515.556
1218.87	120.819	1218.87	171.19	1218.87	214.167	1218.87	273.845	1218.87	320.124	1218.87	78.6341	1218.87	453.845	1218.87	514.171
1219.15	114.524	1219.15	174.361	1219.15	217.817	1219.15	282.62	1219.15	324.454	1219.15	80.9961	1219.15	462.62	1219.15	519.193
1219.42	107.724	1219.42	178.082	1219.42	212.561	1219.42	278.837	1219.42	323.515	1219.42	78.1513	1219.42	458.837	1219.42	511.864
1219.7	116.119	1219.7	170.505	1219.7	217.326	1219.7	282.967	1219.7	329.507	1219.7	84.1318	1219.7	462.967	1219.7	508.355
1219.97	116.403	1219.97	175.273	1219.97	219.079	1219.97	284.796	1219.97	330.208	1219.97	75.9878	1219.97	464.796	1219.97	508.746
1220.25	116.439	1220.25	179.078	1220.25	213.344	1220.25	285.769	1220.25	326.082	1220.25	81.0965	1220.25	465.769	1220.25	514.7
1220.53	121	1220.53	176.591	1220.53	214.931	1220.53	272.26	1220.53	325.412	1220.53	81.0475	1220.53	452.26	1220.53	512.796
1220.8	116.462	1220.8	165.049	1220.8	209.891	1220.8	277.703	1220.8	331.043	1220.8	80.5669	1220.8	457.703	1220.8	515.199
1221.08	121.54	1221.08	164.051	1221.08	217.501	1221.08	283.226	1221.08	330.284	1221.08	80.159	1221.08	463.226	1221.08	525.293
1221.35	115.556	1221.35	164.58	1221.35	217.427	1221.35	277.846	1221.35	333.147	1221.35	78.5182	1221.35	457.846	1221.35	519.13
1221.63	109.519	1221.63	160.235	1221.63	214.926	1221.63	271.172	1221.63	329.047	1221.63	82.6541	1221.63	451.172	1221.63	516.624
1221.9	117.434	1221.9	162.913	1221.9	212.919	1221.9	273.06	1221.9	324.801	1221.9	82.7864	1221.9	453.06	1221.9	507.56
1222.18	121.209	1222.18	163.166	1222.18	212.567	1222.18	280.557	1222.18	326.674	1222.18	80.5542	1222.18	460.557	1222.18	509.249
1222.46	118.657	1222.46	165.487	1222.46	207.152	1222.46	282.208	1222.46	329.738	1222.46	81.2772	1222.46	462.208	1222.46	503.655
1222.73	108.799	1222.73	175.336	1222.73	219.87	1222.73	279.228	1222.73	320.078	1222.73	76.4432	1222.73	459.228	1222.73	515.464
1223.01	113.105	1223.01	168.688	1223.01	218.946	1223.01	279.526	1223.01	327.65	1223.01	87.7118	1223.01	459.526	1223.01	508.149
1223.28	117.207	1223.28	169.324	1223.28	208.968	1223.28	271.629	1223.28	321.912	1223.28	81.5233	1223.28	451.629	1223.28	512.302
1223.56	116.412	1223.56	162.514	1223.56	216.148	1223.56	278.231	1223.56	324.187	1223.56	79.8736	1223.56	458.231	1223.56	507.789
1223.83	117.492	1223.83	168.052	1223.83	216.923	1223.83	270.287	1223.83	329.489	1223.83	80.2774	1223.83	450.287	1223.83	512.413
1224.11	122.203	1224.11	167.107	1224.11	211.294	1224.11	276.579	1224.11	326.23	1224.11	80.1446	1224.11	456.579	1224.11	501.68
1224.38	117.474	1224.38	169.539	1224.38	214.26	1224.38	283.524	1224.38	324.274	1224.38	82.3238	1224.38	463.524	1224.38	501.882
1224.66	116.207	1224.66	166.286	1224.66	212.638	1224.66	279.208	1224.66	328.919	1224.66	75.2783	1224.66	459.208	1224.66	509.462
1224.94	114.407	1224.94	162.705	1224.94	208.9	1224.94	267.53	1224.94	318.685	1224.94	79.1607	1224.94	447.53	1224.94	510.45
1225.21	120.502	1225.21	166.48	1225.21	209.208	1225.21	280.219	1225.21	331.706	1225.21	82.75	1225.21	460.219	1225.21	501.529
1225.49	118.68	1225.49	170.785	1225.49	210.565	1225.49	278.697	1225.49	325.106	1225.49	82.9031	1225.49	458.697	1225.49	508.806
1225.76	117.313	1225.76	163.789	1225.76	208.292	1225.76	279	1225.76	326.545	1225.76	85.1504	1225.76	459	1225.76	511.153
1226.04	113.966	1226.04	163.263	1226.04	210.307	1226.04	270.674	1226.04	329.987	1226.04	81.4664	1226.04	450.674	1226.04	513.553
1226.31	114.544	1226.31	165.024	1226.31	209.29	1226.31	266.377	1226.31	324.041	1226.31	88.2424	1226.31	446.377	1226.31	505.931
1226.59	111.119	1226.59	175.393	1226.59	206.792	1226.59	268.927	1226.59	316.452	1226.59	87.7398	1226.59	448.927	1226.59	512.57
1226.86	117.994	1226.86	172.274	1226.86	209.238	1226.86	273.265	1226.86	323.566	1226.86	78.5919	1226.86	453.265	1226.86	520.684
1227.14	118.533	1227.14	172.143	1227.14	213.445	1227.14	270.743	1227.14	325.116	1227.14	83.5058	1227.14	450.743	1227.14	507.681
1227.41	119.572	1227.41	168.662	1227.41	206.524	1227.41	264.565	1227.41	328.293	1227.41	84.1301	1227.41	444.565	1227.41	505.235
1227.69	112.211	1227.69	177.027	1227.69	207.359	1227.69	275.75	1227.69	326.4	1227.69	86.2941	1227.69	455.75	1227.69	507.733
1227.96	120.479	1227.96	169.164	1227.96	206.383	1227.96	276.828	1227.96	323.149	1227.96	80.5449	1227.96	456.828	1227.96	513.005
1228.24	116.754	1228.24	167.947	1228.24	213.286	1228.24	271.251	1228.24	330.184	1228.24	81.0924	1228.24	451.251	1228.24	509.873
1228.51	112.12	1228.51	179.639	1228.51	214.944	1228.51	260.246	1228.51	334.304	1228.51	78.5488	1228.51	440.246	1228.51	512.449
1228.79	111.866	1228.79	163.291	1228.79	210.568	1228.79	253.456	1228.79	332.462	1228.79	79.5188	1228.79	433.456	1228.79	511.247
1229.07	115.44	1229.07	166.917	1229.07	213.959	1229.07	269.724	1229.07	324.01	1229.07	80.2873	1229.07	449.724	1229.07	501.988
1229.34	116.744	1229.34	164.356	1229.34	211.418	1229.34	267.549	1229.34	325.971	1229.34	73.4288	1229.34	447.549	1229.34	515.355
1229.62	115.472	1229.62	159.081	1229.62	204.14	1229.62	271.157	1229.62	327.439	1229.62	75.5209	1229.62	451.157	1229.62	507.211
1229.89	117.355	1229.89	172.924	1229.89	210.944	1229.89	267.38	1229.89	325.387	1229.89	77.5757	1229.89	447.38	1229.89	500.244
1230.17	115.392	1230.17	162.676	1230.17	210.678	1230.17	274.662	1230.17	329.893	1230.17	79.9223	1230.17	454.662	1230.17	509.267
1230.44	115.616	1230.44	161.48	1230.44	208.826	1230.44	273.354	1230.44	319.663	1230.44	81.0628	1230.44	453.354	1230.44	512.289
1230.72	111.745	1230.72	163.67	1230.72	214.554	1230.72	257.624	1230.72	326.876	1230.72	75.8299	1230.72	437.624	1230.72	515.034
1230.99	117.658	1230.99	164.429	1230.99	203.603	1230.99	266.065	1230.99	325.078	1230.99	86.3848	1230.99	446.065	1230.99	506.705
1231.27	106.35	1231.27	165.933	1231.27	208.757	1231.27	268.641	1231.27	327.28	1231.27	79.1782	1231.27	448.641	1231.27	509.305
1231.54	106.553	1231.54	153.582	1231.54	202.872	1231.54	267.069	1231.54	330.075	1231.54	83.4624	1231.54	447.069	1231.54	505.486
1231.82	119.165	1231.82	162.732	1231.82	210.224	1231.82	268.242	1231.82	332.486	1231.82	77.5937	1231.82	448.242	1231.82	502.784
1232.09	117.674	1232.09	166.933	1232.09	216.194	1232.09	272.226	1232.09	319.899	1232.09	78.2114	1232.09	452.226	1232.09	507.133
1232.37	115.484	1232.37	165.409	1232.37	207.928	1232.37	262.91	1232.37	323.773	1232.37	77.4539	1232.37	442.91	1232.37	502.694
1232.64	117.705	1232.64	165.188	1232.64	209.159	1232.64	264.647	1232.64	330.054	1232.64	78.2382	1232.64	444.647	1232.64	512.371
1232.92	116.518	1232.92	154.758	1232.92	207.41	1232.92	268.902	1232.92	330.448	1232.92	85.5147	1232.92	448.902	1232.92	507.823
1233.19	116.374	1233.19	169.322	1233.19	207.267	1233.19	267.865	1233.19	325.818	1233.19	79.1925	1233.19	447.865	1233.19	515.941
1233.47	112.616	1233.47	160.326	1233.47	201.945	1233.47	270.093	1233.47	324.55	1233.47	80.4153	1233.47	450.093	1233.47	510.608
1233.74	106.877	1233.74	171.242	1233.74	207.145	1233.74	269.076	1233.74	321.926	1233.74	87.0033	1233.74	449.076	1233.74	507.115
1234.02	113.661	1234.02	165.675	1234.02	211.687	1234.02	270.158	1234.02	326.338	1234.02	75.675	1234.02	450.158	1234.02	504.817
1234.29	111.543	1234.29	164.506	1234.29	206.254	1234.29	263.486	1234.29	319.089	1234.29	78.8809	1234.29	443.486	1234.29	517.855
1234.57	102.463	1234.57	164.629	1234.57	205.535	1234.57	273.858	1234.57	321.849	1234.57	84.6422	1234.57	453.858	1234.57	507.641
1234.84	111.134	1234.84	171.63	1234.84	202.701	1234.84	271.975	1234.84	322.41	1234.84	76.0127	1234.84	451.975	1234.84	501.193
1235.12	107.676	1235.12	166.147	1235.12	203.007	1235.12	267.998	1235.12	329.086	1235.12	77.8548	1235.12	447.998	1235.12	505.507
1235.39	104.444	1235.39	167.397	1235.39	206.418	1235.39	267.753	1235.39	335.702	1235.39	80.6235	1235.39	447.753	1235.39	507.144
1235.67	106.092	1235.67	166.474	1235.67	199.473	1235.67	266.664	1235.67	324.359	1235.67	81.7028	1235.67	446.664	1235.67	508.369
1235.94	113.01	1235.94	174.095	1235.94	208.492	1235.94	266.26	1235.94	322.683	1235.94	76.7218	1235.94	446.26	1235.94	504.357
1236.22	115.625	1236.22	163.838	1236.22	212.147	1236.22	254.775	1236.22	327.924	1236.22	82.2375	1236.22	434.775	1236.22	505.708
1236.49	115.318	1236.49	159.641	1236.49	203.03	1236.49	270.942	1236.49	313.434	1236.49	83.9369	1236.49	450.942	1236.49	508.074
1236.77	109.921	1236.77	157.235	1236.77	214.174	1236.77	266.239	1236.77	315.972	1236.77	82.9162	1236.77	446.239	1236.77	505.009
1237.04	111.287	1237.04	164.216	1237.04	206.38	1237.04	260.766	1237.04	319.778	1237.04	72.8716	1237.04	440.766	1237.04	512.277
1237.32	114.456	1237.32	169.644	1237.32	201.522	1237.32	265.036	1237.32	313.741	1237.32	78.2162	1237.32	445.036	1237.32	517.998
1237.59	114.502	1237.59	162.276	1237.59	208.009	1237.59	269.765	1237.59	319.917	1237.59	82.6999	1237.59	449.765	1237.59	505.615
1237.87	100.315	1237.87	169.968	1237.87	215.291	1237.87	254.383	1237.87	324.33	1237.87	78.1208	1237.87	434.383	1237.87	507.39
1238.14	117.187	1238.14	163.613	1238.14	200.79	1238.14	262.671	1238.14	317.3	1238.14	79.6575	1238.14	442.671	1238.14	511.202
1238.42	115.435	1238.42	163.704	1238.42	200.893	1238.42	266.094	1238.42	310.682	1238.42	76.7846	1238.42	446.094	1238.42	507.627
1238.69	116.312	1238.69	167.909	1238.69	206.451	1238.69	250.051	1238.69	319.986	1238.69	81.2612	1238.69	430.051	1238.69	503.09
1238.97	117.426	1238.97	162.042	1238.97	199.303	1238.97	262.702	1238.97	313.08	1238.97	77.214	1238.97	442.702	1238.97	508.844
1239.24	113.004	1239.24	170.125	1239.24	207.636	1239.24	259.793	1239.24	312.523	1239.24	74.4556	1239.24	439.793	1239.24	507.666
1239.52	111.978	1239.52	165.394	1239.52	200.183	1239.52	247.428	1239.52	316.539	1239.52	83.8655	1239.52	427.428	1239.52	499.424
1239.79	111.471	1239.79	167.269	1239.79	208.556	1239.79	263.161	1239.79	320.833	1239.79	83.1724	1239.79	443.161	1239.79	504.026
1240.07	114.638	1240.07	168.86	1240.07	206.284	1240.07	253.301	1240.07	311.877	1240.07	79.3152	1240.07	433.301	1240.07	506.173
1240.34	119.022	1240.34	160.704	1240.34	201.143	1240.34	254.126	1240.34	312.994	1240.34	78.9856	1240.34	434.126	1240.34	497.922
1240.61	110.338	1240.61	167.747	1240.61	201.833	1240.61	260.213	1240.61	323.68	1240.61	84.8757	1240.61	440.213	1240.61	498.415
1240.89	111.674	1240.89	156.97	1240.89	202.11	1240.89	262.476	1240.89	313.227	1240.89	73.3884	1240.89	442.476	1240.89	494.149
1241.16	109.098	1241.16	170.202	1241.16	207.151	1241.16	256.99	1241.16	317.447	1241.16	73.1739	1241.16	436.99	1241.16	508.803
1241.44	109.819	1241.44	154.02	1241.44	206.752	1241.44	261.321	1241.44	322.378	1241.44	78.3579	1241.44	441.321	1241.44	506.836
1241.71	112.035	1241.71	156.205	1241.71	202.117	1241.71	259.071	1241.71	315.758	1241.71	84.2245	1241.71	439.071	1241.71	510.436
1241.99	105.627	1241.99	163.703	1241.99	201.815	1241.99	254.402	1241.99	316.942	1241.99	80.0443	1241.99	434.402	1241.99	500.981
1242.26	112.342	1242.26	155.921	1242.26	203.76	1242.26	259.241	1242.26	314.663	1242.26	79.0245	1242.26	439.241	1242.26	504.71
1242.54	105.558	1242.54	155.762	1242.54	200.968	1242.54	259.181	1242.54	320.049	1242.54	69.4035	1242.54	439.181	1242.54	502.911
1242.81	116.313	1242.81	161.756	1242.81	205.008	1242.81	261.964	1242.81	318.558	1242.81	80.2418	1242.81	441.964	1242.81	498.844
1243.09	109.42	1243.09	172.743	1243.09	201.948	1243.09	248.306	1243.09	321.257	1243.09	74.4384	1243.09	428.306	1243.09	498.762
1243.36	114.418	1243.36	160.515	1243.36	203.981	1243.36	258.239	1243.36	314.418	1243.36	81.2398	1243.36	438.239	1243.36	494.968
1243.64	112.436	1243.64	168.639	1243.64	199.897	1243.64	257.14	1243.64	319.946	1243.64	64.2707	1243.64	437.14	1243.64	502.881
1243.91	109.442	1243.91	158.745	1243.91	207.844	1243.91	253.199	1243.91	321.357	1243.91	80.2057	1243.91	433.199	1243.91	504.913
1244.19	109.467	1244.19	160.613	1244.19	200.958	1244.19	264.94	1244.19	314.461	1244.19	79.3731	1244.19	444.94	1244.19	499.979
1244.46	109.491	1244.46	160.681	1244.46	202.765	1244.46	259.202	1244.46	324.111	1244.46	78.2883	1244.46	439.202	1244.46	510.666
1244.74	108.404	1244.74	154.52	1244.74	198.913	1244.74	256.003	1244.74	329.741	1244.74	71.633	1244.74	436.003	1244.74	502.049
1245.01	112.278	1245.01	152.681	1245.01	201.055	1245.01	253.288	1245.01	314.746	1245.01	72.9972	1245.01	433.288	1245.01	501.137
1245.28	105.514	1245.28	167.41	1245.28	201.781	1245.28	258.938	1245.28	325.197	1245.28	77.3737	1245.28	438.938	1245.28	512.541
1245.56	106.53	1245.56	152.885	1245.56	203.73	1245.56	253.234	1245.56	321.648	1245.56	77.2955	1245.56	433.234	1245.56	505.234
1245.83	102.787	1245.83	165.556	1245.83	202.958	1245.83	265.78	1245.83	317.446	1245.83	79.5349	1245.83	445.78	1245.83	493.294
1246.11	110.14	1246.11	157.006	1246.11	202.798	1246.11	255.519	1246.11	319.651	1246.11	73.3056	1246.11	435.519	1246.11	499.362
1246.38	102.826	1246.38	154.326	1246.38	196.869	1246.38	255.359	1246.38	318.76	1246.38	78.5233	1246.38	435.359	1246.38	500.892
1246.66	108.324	1246.66	166.299	1246.66	198.82	1246.66	255.153	1246.66	322.225	1246.66	76.6295	1246.66	435.153	1246.66	504.787
1246.93	105.408	1246.93	153.692	1246.93	201.917	1246.93	265.508	1246.93	318.874	1246.93	73.3515	1246.93	445.508	1246.93	499.161
1247.2	110.424	1247.2	160.58	1247.2	202.378	1247.2	262.194	1247.2	322.66	1247.2	71.1432	1247.2	442.194	1247.2	499.385
1247.48	112.422	1247.48	153.833	1247.48	196.633	1247.48	259.218	1247.48	320.238	1247.48	73.7054	1247.48	439.218	1247.48	501.979
1247.75	114.527	1247.75	157.189	1247.75	197.04	1247.75	259.748	1247.75	319.855	1247.75	73.1513	1247.75	439.748	1247.75	499.654
1248.03	106.699	1248.03	156.635	1248.03	201.249	1248.03	251.071	1248.03	322.796	1248.03	77.3402	1248.03	431.071	1248.03	501.613
1248.3	110.312	1248.3	157.88	1248.3	204.602	1248.3	255.343	1248.3	306.692	1248.3	78.2231	1248.3	435.343	1248.3	503.093
1248.58	111.167	1248.58	161.881	1248.58	203.553	1248.58	249.417	1248.58	323.618	1248.58	82.3375	1248.58	429.417	1248.58	499.262
1248.85	110.997	1248.85	149.582	1248.85	202.131	1248.85	247.073	1248.85	323.872	1248.85	82.9593	1248.85	427.073	1248.85	501.445
1249.12	105.514	1249.12	151.559	1249.12	197.682	1249.12	255.274	1249.12	304.941	1249.12	78.2188	1249.12	435.274	1249.12	504.413
1249.4	113.564	1249.4	163.562	1249.4	193.009	1249.4	252.011	1249.4	308.683	1249.4	73.9745	1249.4	432.011	1249.4	505.524
1249.67	115.301	1249.67	159.363	1249.67	204.347	1249.67	260.088	1249.67	312.296	1249.67	81.5681	1249.67	440.088	1249.67	506.693
1249.95	102.364	1249.95	158.207	1249.95	205.398	1249.95	246.348	1249.95	319.647	1249.95	79.0395	1249.95	426.348	1249.95	495.997
1250.22	110.061	1250.22	149.634	1250.22	192.573	1250.22	264.68	1250.22	320.028	1250.22	76.9548	1250.22	444.68	1250.22	512.214
1250.5	105.551	1250.5	159.541	1250.5	196.044	1250.5	261.461	1250.5	325.661	1250.5	72.8811	1250.5	441.461	1250.5	503.475
1250.77	115.696	1250.77	154.175	1250.77	194.562	1250.77	268.278	1250.77	322.847	1250.77	74.1509	1250.77	448.278	1250.77	497.966
1251.04	109.724	1251.04	153.336	1251.04	198.944	1251.04	247.931	1251.04	316.053	1251.04	73.1903	1251.04	427.931	1251.04	505.308
1251.32	109.05	1251.32	164.377	1251.32	201.101	1251.32	249.135	1251.32	317.236	1251.32	76.3663	1251.32	429.135	1251.32	501.925
1251.59	106.631	1251.59	168.524	1251.59	203.351	1251.59	253.253	1251.59	313.519	1251.59	72.0499	1251.59	433.253	1251.59	500.271
1251.87	108.078	1251.87	154.817	1251.87	208.088	1251.87	258.028	1251.87	319.823	1251.87	78.6603	1251.87	438.028	1251.87	501.278
1252.14	104.976	1252.14	159.061	1252.14	199.068	1252.14	261.966	1252.14	326.026	1252.14	82.9508	1252.14	441.966	1252.14	511.565
1252.42	105.827	1252.42	154.686	1252.42	196.48	1252.42	251.421	1252.42	322.261	1252.42	72.7408	1252.42	431.421	1252.42	501.634
1252.69	107.383	1252.69	163.003	1252.69	199.893	1252.69	260.545	1252.69	324.579	1252.69	68.382	1252.69	440.545	1252.69	505.755
1252.96	106.461	1252.96	156.782	1252.96	192.748	1252.96	260.414	1252.96	317.436	1252.96	75.3093	1252.96	440.414	1252.96	502.68
1253.24	108.987	1253.24	151.989	1253.24	191.721	1253.24	253.494	1253.24	321.561	1253.24	77.8017	1253.24	433.494	1253.24	502.189
1253.51	105.05	1253.51	155.963	1253.51	202.423	1253.51	261.234	1253.51	313.058	1253.51	74.1627	1253.51	441.234	1253.51	507.382
1253.79	107.637	1253.79	154.996	1253.79	200.014	1253.79	251.532	1253.79	315.22	1253.79	77.2839	1253.79	431.532	1253.79	507.455
1254.06	105.873	1254.06	149.887	1254.06	198.624	1254.06	263.255	1254.06	321.476	1254.06	75.136	1254.06	443.255	1254.06	508.307
1254.34	106.653	1254.34	168.024	1254.34	199.724	1254.34	254.802	1254.34	319.725	1254.34	77.1207	1254.34	434.802	1254.34	502.099
1254.61	111.917	1254.61	149.659	1254.61	202.177	1254.61	255.117	1254.61	320.059	1254.61	78.618	1254.61	435.117	1254.61	503.908
1254.88	105.401	1254.88	148.919	1254.88	198.407	1254.88	255.621	1254.88	318.289	1254.88	73.4079	1254.88	435.621	1254.88	503.125
1255.16	104.926	1255.16	162.822	1255.16	194.631	1255.16	250.251	1255.16	317.983	1255.16	73.1353	1255.16	430.251	1255.16	498.948
1255.43	109.608	1255.43	158.993	1255.43	195.447	1255.43	256.457	1255.43	313.171	1255.43	76.1251	1255.43	436.457	1255.43	504.442
1255.71	108.659	1255.71	159.961	1255.71	199.856	1255.71	255.51	1255.71	310.16	1255.71	74.3775	1255.71	435.51	1255.71	496.593
1255.98	103.757	1255.98	155.245	1255.98	193.888	1255.98	258.445	1255.98	321.096	1255.98	79.3939	1255.98	438.445	1255.98	501.237
1256.25	108.277	1256.25	156.579	1256.25	200.643	1256.25	255.64	1256.25	322.482	1256.25	76.228	1256.25	435.64	1256.25	493.04
1256.53	105.945	1256.53	160.715	1256.53	198.315	1256.53	257.408	1256.53	315.495	1256.53	80.8283	1256.53	437.408	1256.53	499.767
1256.8	111.394	1256.8	159.42	1256.8	199.719	1256.8	253.226	1256.8	315.644	1256.8	77.3693	1256.8	433.226	1256.8	500.163
1257.08	106.277	1257.08	156.318	1257.08	204.298	1257.08	253.894	1257.08	317.707	1257.08	74.4899	1257.08	433.894	1257.08	502.735
1257.35	106.944	1257.35	154.223	1257.35	189.769	1257.35	255.167	1257.35	315.005	1257.35	79.5543	1257.35	435.167	1257.35	506.786
1257.62	104.042	1257.62	151.243	1257.62	197.992	1257.62	243.959	1257.62	317.267	1257.62	88.4078	1257.62	423.959	1257.62	508.347
1257.9	104.783	1257.9	162.802	1257.9	197.512	1257.9	245.495	1257.9	319.104	1257.9	78.9645	1257.9	425.495	1257.9	504.807
1258.17	105.02	1258.17	154.674	1258.17	203.921	1258.17	254.812	1258.17	315.919	1258.17	73.7323	1258.17	434.812	1258.17	511.575
1258.45	105.767	1258.45	152.334	1258.45	203.527	1258.45	252.069	1258.45	317.752	1258.45	78.0629	1258.45	432.069	1258.45	502.203
1258.72	104.367	1258.72	152.688	1258.72	196.206	1258.72	261.092	1258.72	321.507	1258.72	68.7523	1258.72	441.092	1258.72	499.265
1258.99	110.415	1258.99	153.657	1258.99	205.23	1258.99	255.691	1258.99	317.299	1258.99	68.0831	1258.99	435.691	1258.99	505.95
1259.27	104.111	1259.27	155.361	1259.27	197.52	1259.27	252.444	1259.27	315.411	1259.27	74.0918	1259.27	432.444	1259.27	501.486
1259.54	109.026	1259.54	159.304	1259.54	191.959	1259.54	250.566	1259.54	315.473	1259.54	75.1318	1259.54	430.566	1259.54	497.505
1259.81	108.387	1259.81	166.644	1259.81	192.108	1259.81	254.84	1259.81	310.795	1259.81	75.156	1259.81	434.84	1259.81	503.38
1260.09	106.298	1260.09	161.951	1260.09	198.334	1260.09	242.883	1260.09	309.413	1260.09	73.8075	1260.09	422.883	1260.09	498.023
1260.36	105.935	1260.36	154.883	1260.36	203.989	1260.36	245.891	1260.36	314.202	1260.36	73.5759	1260.36	425.891	1260.36	505.464
1260.64	105.277	1260.64	157.823	1260.64	203.143	1260.64	252.223	1260.64	320.426	1260.64	78.6907	1260.64	432.223	1260.64	505.691
1260.91	101.944	1260.91	158.759	1260.91	196.249	1260.91	257.412	1260.91	312.076	1260.91	71.0374	1260.91	437.412	1260.91	504.723
1261.18	102.245	1261.18	157.618	1261.18	197.459	1261.18	249.036	1261.18	311.705	1261.18	73.5988	1261.18	429.036	1261.18	495.257
1261.46	103.995	1261.46	161.926	1261.46	199.943	1261.46	245.839	1261.46	312.832	1261.46	73.0359	1261.46	425.839	1261.46	499.944
1261.73	104.786	1261.73	151.672	1261.73	193.88	1261.73	248.052	1261.73	319.275	1261.73	70.2316	1261.73	428.052	1261.73	505.17
1262	112.933	1262	163.32	1262	200.853	1262	262.295	1262	312.754	1262	75.4408	1262	442.295	1262	501.16
1262.28	106.984	1262.28	155.694	1262.28	197.102	1262.28	245.206	1262.28	317.613	1262.28	69.722	1262.28	425.206	1262.28	495.461
1262.55	109.307	1262.55	156.388	1262.55	192.356	1262.55	257.668	1262.55	313.238	1262.55	74.2376	1262.55	437.668	1262.55	499.741
1262.83	98.0876	1262.83	150.164	1262.83	200.87	1262.83	251.068	1262.83	303.934	1262.83	75.4696	1262.83	431.068	1262.83	501.381
1263.1	110.217	1263.1	152.258	1263.1	197.866	1263.1	257.78	1263.1	321.525	1263.1	73.7555	1263.1	437.78	1263.1	501.671
1263.37	104.028	1263.37	164.987	1263.37	199.321	1263.37	244.068	1263.37	317.423	1263.37	69.1328	1263.37	424.068	1263.37	507.972
1263.65	107.292	1263.65	156.238	1263.65	193.297	1263.65	246.735	1263.65	312.847	1263.65	79.0163	1263.65	426.735	1263.65	503.052
1263.92	110.178	1263.92	161.347	1263.92	203.124	1263.92	252.825	1263.92	318.873	1263.92	76.7992	1263.92	432.825	1263.92	503.504
1264.19	107.997	1264.19	155.047	1264.19	193.246	1264.19	253.149	1264.19	310.173	1264.19	76.8382	1264.19	433.149	1264.19	500.593
1264.47	109.883	1264.47	159.589	1264.47	193.095	1264.47	252.197	1264.47	311.808	1264.47	72.2589	1264.47	432.197	1264.47	503.966
1264.74	113.77	1264.74	154.953	1264.74	195.444	1264.74	249.302	1264.74	319.317	1264.74	69.0122	1264.74	429.302	1264.74	502.724
1265.02	111.883	1265.02	144.5	1265.02	189.73	1265.02	246.248	1265.02	316.814	1265.02	75.0686	1265.02	426.248	1265.02	498.103
1265.29	100.584	1265.29	153.407	1265.29	197.374	1265.29	248.156	1265.29	322.192	1265.29	71.899	1265.29	428.156	1265.29	504.327
1265.56	110.987	1265.56	157.195	1265.56	199.044	1265.56	246.542	1265.56	316.556	1265.56	73.0437	1265.56	426.542	1265.56	500.798
1265.84	113.37	1265.84	151.117	1265.84	193.785	1265.84	252.671	1265.84	310.32	1265.84	79.4466	1265.84	432.671	1265.84	503.511
1266.11	102.346	1266.11	152.225	1266.11	193.879	1266.11	247.509	1266.11	316.643	1266.11	76.9603	1266.11	427.509	1266.11	503.95
1266.38	103.88	1266.38	154.723	1266.38	189.377	1266.38	259.561	1266.38	311.714	1266.38	74.0014	1266.38	439.561	1266.38	493.987
1266.66	102.852	1266.66	160.1	1266.66	196.372	1266.66	254.513	1266.66	316.661	1266.66	70.4267	1266.66	434.513	1266.66	496.949
1266.93	109.333	1266.93	154.425	1266.93	193.365	1266.93	252.957	1266.93	315.892	1266.93	75.0259	1266.93	432.957	1266.93	504.926
1267.2	110.465	1267.2	146.04	1267.2	199.439	1267.2	256.149	1267.2	325.028	1267.2	73.4745	1267.2	436.149	1267.2	500.602
1267.48	105.287	1267.48	154.445	1267.48	193.767	1267.48	243.501	1267.48	322.101	1267.48	76.9476	1267.48	423.501	1267.48	505.632
1267.75	109.429	1267.75	154.453	1267.75	199.74	1267.75	246.515	1267.75	321.743	1267.75	80.7297	1267.75	426.515	1267.75	502.255
1268.02	111.004	1268.02	157.002	1268.02	206.717	1268.02	250.341	1268.02	322.964	1268.02	73.3991	1268.02	430.341	1268.02	509.306
1268.3	102.897	1268.3	155.044	1268.3	198.954	1268.3	253.201	1268.3	316.568	1268.3	80.5039	1268.3	433.201	1268.3	512.639
1268.57	106.589	1268.57	154.223	1268.57	198.204	1268.57	250.668	1268.57	320.299	1268.57	73.245	1268.57	430.668	1268.57	500.162
1268.84	110.821	1268.84	150.946	1268.84	197.534	1268.84	251.046	1268.84	315.164	1268.84	78.2801	1268.84	431.046	1268.84	500.636
1269.12	103.491	1269.12	153.757	1269.12	200.188	1269.12	248.484	1269.12	314.538	1269.12	77.3238	1269.12	428.484	1269.12	501.362
1269.39	106.223	1269.39	151.252	1269.39	198.144	1269.39	249.039	1269.39	320.373	1269.39	75.0825	1269.39	429.039	1269.39	497.686
1269.66	109.687	1269.66	158.724	1269.66	198.016	1269.66	254.207	1269.66	320.546	1269.66	75.6746	1269.66	434.207	1269.66	499.549
1269.94	106.37	1269.94	167	1269.94	196.872	1269.94	247.697	1269.94	325.033	1269.94	74.2802	1269.94	427.697	1269.94	504.558
1270.21	105.166	1270.21	160.942	1270.21	191.454	1270.21	252.051	1270.21	320.591	1270.21	66.5019	1270.21	432.051	1270.21	503.328
1270.48	103.723	1270.48	153.693	1270.48	200.299	1270.48	245.848	1270.48	319.347	1270.48	79.733	1270.48	425.848	1270.48	503.965
1270.76	112.82	1270.76	161.896	1270.76	198.733	1270.76	245.429	1270.76	317.677	1270.76	76.1156	1270.76	425.429	1270.76	510.737
1271.03	105.767	1271.03	152.347	1271.03	188.831	1271.03	249.221	1271.03	317.94	1271.03	75.1163	1271.03	429.221	1271.03	508.43
1271.3	100.732	1271.3	146.469	1271.3	194.959	1271.3	247.19	1271.3	319.55	1271.3	77.5186	1271.3	427.19	1271.3	497.316
1271.58	108.47	1271.58	152.337	1271.58	191.697	1271.58	250.173	1271.58	312.753	1271.58	75.7495	1271.58	430.173	1271.58	506.287
1271.85	108.762	1271.85	145.707	1271.85	194.487	1271.85	250.404	1271.85	313.718	1271.85	78.2669	1271.85	430.404	1271.85	503.611
1272.12	113.579	1272.12	153.024	1272.12	191.592	1272.12	253.511	1272.12	318.428	1272.12	80.5115	1272.12	433.511	1272.12	502.723
1272.4	114.552	1272.4	155.261	1272.4	196.59	1272.4	258.921	1272.4	318.789	1272.4	77.9912	1272.4	438.921	1272.4	502.807
1272.67	108.699	1272.67	160.56	1272.67	196.217	1272.67	253.183	1272.67	312.676	1272.67	73.227	1272.67	433.183	1272.67	497.904
1272.94	108.988	1272.94	160.7	1272.94	196.902	1272.94	254.136	1272.94	320.693	1272.94	80.8437	1272.94	434.136	1272.94	506.644
1273.22	108.632	1273.22	159	1273.22	201.208	1273.22	257.749	1273.22	313.651	1273.22	77.8922	1273.22	437.749	1273.22	505.956
1273.49	106.708	1273.49	155.442	1273.49	198.164	1273.49	250.328	1273.49	324.407	1273.49	83.4837	1273.49	430.328	1273.49	499.275
1273.76	109.343	1273.76	167.708	1273.76	194.531	1273.76	251.333	1273.76	319.274	1273.76	70.5424	1273.76	431.333	1273.76	504.326
1274.04	111.344	1274.04	160.463	1274.04	196.218	1274.04	256.027	1274.04	309.422	1274.04	73.5069	1274.04	436.027	1274.04	502.717
1274.31	109.748	1274.31	153.155	1274.31	199.115	1274.31	244.731	1274.31	317.843	1274.31	79.3118	1274.31	424.731	1274.31	501.909
1274.58	104.031	1274.58	165.446	1274.58	198.537	1274.58	246.537	1274.58	321.7	1274.58	70.7901	1274.58	426.537	1274.58	503.146
1274.86	105.65	1274.86	160.227	1274.86	196.03	1274.86	253.553	1274.86	317.849	1274.86	81.1582	1274.86	433.553	1274.86	499.668
1275.13	115.067	1275.13	171.925	1275.13	190.275	1275.13	247.593	1275.13	315.444	1275.13	76.5234	1275.13	427.593	1275.13	503.077
1275.4	111.763	1275.4	153.294	1275.4	199.156	1275.4	247.943	1275.4	319.217	1275.4	70.8634	1275.4	427.943	1275.4	498.077
1275.68	105.049	1275.68	158.136	1275.68	199.719	1275.68	245.737	1275.68	316.589	1275.68	74.5599	1275.68	425.737	1275.68	499.819
1275.95	104.498	1275.95	158.584	1275.95	197.291	1275.95	252.163	1275.95	313.82	1275.95	75.8356	1275.95	432.163	1275.95	499.404
1276.22	102.605	1276.22	162.092	1276.22	193.474	1276.22	245.465	1276.22	316.026	1276.22	77.0905	1276.22	425.465	1276.22	503.694
1276.49	107.865	1276.49	158.966	1276.49	202.851	1276.49	246.355	1276.49	315.143	1276.49	79.6957	1276.49	426.355	1276.49	505.638
1276.77	113.596	1276.77	164.689	1276.77	195.832	1276.77	253.33	1276.77	327.085	1276.77	78.6155	1276.77	433.33	1276.77	503.708
1277.04	109.258	1277.04	156.211	1277.04	197.557	1277.04	252.748	1277.04	316.021	1277.04	77.7529	1277.04	432.748	1277.04	500.672
1277.31	105.094	1277.31	147.215	1277.31	193.117	1277.31	248.512	1277.31	317.779	1277.31	74.3316	1277.31	428.512	1277.31	503.478
1277.59	107.35	1277.59	152.213	1277.59	198.86	1277.59	241.719	1277.59	316.698	1277.59	73.3087	1277.59	421.719	1277.59	502.996
1277.86	105.81	1277.86	152.722	1277.86	192.846	1277.86	243.752	1277.86	325.5	1277.86	71.8925	1277.86	423.752	1277.86	505.272
1278.13	111.334	1278.13	149.029	1278.13	200.339	1278.13	257.056	1278.13	323.034	1278.13	71.3596	1278.13	437.056	1278.13	506.837
1278.41	110.221	1278.41	153.782	1278.41	197.433	1278.41	245.721	1278.41	318.506	1278.41	71.8183	1278.41	425.721	1278.41	498.524
1278.68	112.849	1278.68	159.166	1278.68	210.523	1278.68	257.875	1278.68	317.428	1278.68	72.6978	1278.68	437.875	1278.68	500.874
1278.95	106.781	1278.95	162.293	1278.95	199.438	1278.95	246.648	1278.95	322.252	1278.95	71.608	1278.95	426.648	1278.95	506.452
1279.23	107.118	1279.23	156.192	1279.23	189.696	1279.23	246.669	1279.23	330.284	1279.23	67.2155	1279.23	426.669	1279.23	505.399
1279.5	109.74	1279.5	155.691	1279.5	185.634	1279.5	252.594	1279.5	316.902	1279.5	75.8003	1279.5	432.594	1279.5	502.542
1279.77	109.963	1279.77	157.191	1279.77	194.822	1279.77	252.907	1279.77	310.716	1279.77	73.7883	1279.77	432.907	1279.77	501.802
1280.04	106.97	1280.04	149.29	1280.04	204.063	1280.04	259.429	1280.04	310.442	1280.04	77.2325	1280.04	439.429	1280.04	505.422
1280.32	102.516	1280.32	161.77	1280.32	198.768	1280.32	251.795	1280.32	312.361	1280.32	68.7671	1280.32	431.795	1280.32	498.871
1280.59	103.144	1280.59	168.666	1280.59	199.48	1280.59	249.816	1280.59	317.204	1280.59	72.5855	1280.59	429.816	1280.59	496.151
1280.86	104.167	1280.86	160.755	1280.86	190.823	1280.86	250.352	1280.86	317.462	1280.86	74.248	1280.86	430.352	1280.86	502.63
1281.14	107.67	1281.14	163.394	1281.14	198.505	1281.14	254.163	1281.14	321.413	1281.14	74.4325	1281.14	434.163	1281.14	508.493
1281.41	103.276	1281.41	155.085	1281.41	201.689	1281.41	253.52	1281.41	327.338	1281.41	72.905	1281.41	433.52	1281.41	503.086
1281.68	107.688	1281.68	159.444	1281.68	200.315	1281.68	250.556	1281.68	314.668	1281.68	71.4186	1281.68	430.556	1281.68	499.337
1281.95	111.49	1281.95	150.936	1281.95	196.526	1281.95	254.923	1281.95	310.873	1281.95	75.4404	1281.95	434.923	1281.95	501.146
1282.23	109.319	1282.23	157.582	1282.23	199.563	1282.23	246.137	1282.23	317.661	1282.23	80.0383	1282.23	426.137	1282.23	507.565
1282.5	114.165	1282.5	161.142	1282.5	202.201	1282.5	250.801	1282.5	316.913	1282.5	74.1144	1282.5	430.801	1282.5	507.685
1282.77	100.183	1282.77	157.732	1282.77	202.004	1282.77	245.352	1282.77	311.149	1282.77	78.9737	1282.77	425.352	1282.77	497.964
1283.04	111.83	1283.04	158.466	1283.04	193.605	1283.04	249.1	1283.04	318.341	1283.04	81.1406	1283.04	429.1	1283.04	508.137
1283.32	108.899	1283.32	169.857	1283.32	187.538	1283.32	253.69	1283.32	315.154	1283.32	69.6103	1283.32	433.69	1283.32	489.749
1283.59	109.312	1283.59	163.398	1283.59	198.528	1283.59	250.749	1283.59	316.694	1283.59	76.8452	1283.59	430.749	1283.59	501.875
1283.86	111.445	1283.86	157.731	1283.86	191.565	1283.86	248.782	1283.86	312.025	1283.86	76.7116	1283.86	428.782	1283.86	503.943
1284.14	108.415	1284.14	158.741	1284.14	202.757	1284.14	251.066	1284.14	316.892	1284.14	72.108	1284.14	431.066	1284.14	515.008
1284.41	109.219	1284.41	155.828	1284.41	198.034	1284.41	252.479	1284.41	323.059	1284.41	75.1548	1284.41	432.479	1284.41	502.509
1284.68	111.583	1284.68	145.79	1284.68	196.841	1284.68	248.566	1284.68	321.201	1284.68	73.1286	1284.68	428.566	1284.68	508.994
1284.95	107.723	1284.95	154.109	1284.95	198.075	1284.95	256.065	1284.95	317.585	1284.95	80.6223	1284.95	436.065	1284.95	506.445
1285.23	114.605	1285.23	151.704	1285.23	203.448	1285.23	248.973	1285.23	317.187	1285.23	78.4747	1285.23	428.973	1285.23	505.054
1285.5	114.969	1285.5	161.399	1285.5	198.948	1285.5	251.984	1285.5	318.167	1285.5	73.745	1285.5	431.984	1285.5	501.832
1285.77	110.194	1285.77	151.169	1285.77	190.035	1285.77	248.987	1285.77	324.379	1285.77	82.3154	1285.77	428.987	1285.77	506.671
1286.05	109.209	1286.05	160.113	1286.05	198.028	1286.05	245.936	1286.05	317.453	1286.05	76.4115	1286.05	425.936	1286.05	505.604
1286.32	110.184	1286.32	163.092	1286.32	197.9	1286.32	243.38	1286.32	320.131	1286.32	70.6299	1286.32	423.38	1286.32	505.005
1286.59	107.253	1286.59	150.103	1286.59	197.129	1286.59	245.357	1286.59	317.474	1286.59	75.4637	1286.59	425.357	1286.59	509.011
1286.86	112.382	1286.86	160.395	1286.86	204.695	1286.86	260.061	1286.86	321.69	1286.86	67.6424	1286.86	440.061	1286.86	510.603
1287.13	107.373	1287.13	152.102	1287.13	197.759	1287.13	256.781	1287.13	317.402	1287.13	71.8129	1287.13	436.781	1287.13	506.037
1287.41	105.231	1287.41	151.688	1287.41	192.891	1287.41	258.019	1287.41	316.093	1287.41	79.5919	1287.41	438.019	1287.41	503.014
1287.68	110.359	1287.68	155.666	1287.68	193.793	1287.68	250.955	1287.68	316.153	1287.68	72.5775	1287.68	430.955	1287.68	514.855
1287.95	109.282	1287.95	153.909	1287.95	189.928	1287.95	240.014	1287.95	316.033	1287.95	75.635	1287.95	420.014	1287.95	506.982
1288.23	107.301	1288.23	172.751	1288.23	192.878	1288.23	245.004	1288.23	323.131	1288.23	80.6724	1288.23	425.004	1288.23	500.969
1288.5	118.282	1288.5	161.751	1288.5	198.811	1288.5	257.952	1288.5	317.46	1288.5	78.6348	1288.5	437.952	1288.5	507.99
1288.77	117.265	1288.77	150.796	1288.77	197.849	1288.77	249.941	1288.77	313.379	1288.77	71.714	1288.77	429.941	1288.77	503.059
1289.04	111.358	1289.04	160.635	1289.04	197.849	1289.04	256.969	1289.04	317.49	1289.04	78.6499	1289.04	436.969	1289.04	508.977
1289.32	112.444	1289.32	156.831	1289.32	190.016	1289.32	252.957	1289.32	321.613	1289.32	74.7792	1289.32	432.957	1289.32	499.205
1289.59	109.172	1289.59	162.643	1289.59	202.52	1289.59	253.826	1289.59	319.031	1289.59	76.3794	1289.59	433.826	1289.59	502.86
1289.86	96.6337	1289.86	158.746	1289.86	201.769	1289.86	254.977	1289.86	312.01	1289.86	84.8837	1289.86	434.977	1289.86	509.93
1290.13	108.182	1290.13	160.76	1290.13	195.105	1290.13	248.878	1290.13	311.851	1290.13	76.792	1290.13	428.878	1290.13	511.041
1290.4	103.39	1290.4	161.823	1290.4	199.666	1290.4	248.972	1290.4	324.248	1290.4	75.7688	1290.4	428.972	1290.4	503.665
1290.68	108.242	1290.68	157.59	1290.68	193.482	1290.68	255.825	1290.68	325.92	1290.68	80.5034	1290.68	435.825	1290.68	505.168
1290.95	109.292	1290.95	162.305	1290.95	190.406	1290.95	241.89	1290.95	321.71	1290.95	75.6464	1290.95	421.89	1290.95	490.276
1291.22	104.815	1291.22	159.126	1291.22	201.623	1291.22	248.77	1291.22	317.593	1291.22	80.7983	1291.22	428.77	1291.22	508.96
1291.5	117.473	1291.5	157.614	1291.5	196.933	1291.5	252.83	1291.5	320.421	1291.5	76.8069	1291.5	432.83	1291.5	509.15
1291.77	112.516	1291.77	157.414	1291.77	192.08	1291.77	248.239	1291.77	316.482	1291.77	78.0125	1291.77	428.239	1291.77	511.722
1292.04	110.441	1292.04	160.661	1292.04	199.006	1292.04	249.736	1292.04	325.356	1292.04	74.8555	1292.04	429.736	1292.04	510.398
1292.31	104.723	1292.31	163.853	1292.31	194.554	1292.31	252.437	1292.31	316.761	1292.31	79.3259	1292.31	432.437	1292.31	505.238
1292.58	114.399	1292.58	154.045	1292.58	193.721	1292.58	247.661	1292.58	312.914	1292.58	76.0658	1292.58	427.661	1292.58	510.171
1292.86	115.213	1292.86	159.926	1292.86	203.744	1292.86	243.731	1292.86	316.123	1292.86	68.3038	1292.86	423.731	1292.86	506.239
1293.13	112.283	1293.13	159.515	1293.13	198.838	1293.13	244.524	1293.13	323.146	1293.13	76.3692	1293.13	424.524	1293.13	493.537
1293.4	112.519	1293.4	161.867	1293.4	192.308	1293.4	248.43	1293.4	317.87	1293.4	80.705	1293.4	428.43	1293.4	497.988
1293.67	108.269	1293.67	156.381	1293.67	193.474	1293.67	251.968	1293.67	319.82	1293.67	76.1769	1293.67	431.968	1293.67	505.502
1293.95	115.031	1293.95	163.896	1293.95	206.235	1293.95	251.58	1293.95	311.91	1293.95	73.1703	1293.95	431.58	1293.95	498.249
1294.22	113.803	1294.22	160.018	1294.22	187.605	1294.22	254.814	1294.22	322.307	1294.22	73.6181	1294.22	434.814	1294.22	509.483
1294.49	106.288	1294.49	151.637	1294.49	182.833	1294.49	258.125	1294.49	311.157	1294.49	76.978	1294.49	438.125	1294.49	507.691
1294.76	107.982	1294.76	159.651	1294.76	190.707	1294.76	244.264	1294.76	329.451	1294.76	72.1335	1294.76	424.264	1294.76	501.18
1295.03	112.669	1295.03	160.204	1295.03	197.097	1295.03	254.597	1295.03	316.223	1295.03	69.9936	1295.03	434.597	1295.03	506.002
1295.31	109.059	1295.31	164.611	1295.31	199.212	1295.31	246.415	1295.31	316.428	1295.31	80.0744	1295.31	426.415	1295.31	505.113
1295.58	106.603	1295.58	155.748	1295.58	200.508	1295.58	254.471	1295.58	315.658	1295.58	76.5141	1295.58	434.471	1295.58	501.162
1295.85	106.622	1295.85	154.224	1295.85	199.717	1295.85	262.385	1295.85	317.556	1295.85	82.3918	1295.85	442.385	1295.85	504.988
1296.12	114.572	1296.12	162.219	1296.12	198.779	1296.12	251.073	1296.12	324.068	1296.12	77.2376	1296.12	431.073	1296.12	500.505
1296.4	113.948	1296.4	158.496	1296.4	199.713	1296.4	245.204	1296.4	307.37	1296.4	78.4625	1296.4	425.204	1296.4	501.657
1296.67	113.878	1296.67	160.445	1296.67	197.941	1296.67	256.831	1296.67	311.696	1296.67	73.1495	1296.67	436.831	1296.67	505.073
1296.94	111.284	1296.94	160.148	1296.94	201.649	1296.94	248.953	1296.94	313.643	1296.94	76.9039	1296.94	428.953	1296.94	505.766
1297.21	109.647	1297.21	155.374	1297.21	197.655	1297.21	250.129	1297.21	318.107	1297.21	73.7374	1297.21	430.129	1297.21	507.594
1297.48	112.472	1297.48	166.867	1297.48	201.784	1297.48	250.537	1297.48	330.088	1297.48	76.0792	1297.48	430.537	1297.48	502.46
1297.76	109.77	1297.76	162.043	1297.76	205.41	1297.76	259.816	1297.76	316.54	1297.76	74.5722	1297.76	439.816	1297.76	508.138
1298.03	108.046	1298.03	151.674	1298.03	198.426	1298.03	249.149	1298.03	315.727	1298.03	74.2596	1298.03	429.149	1298.03	497.436
1298.3	109.738	1298.3	155.915	1298.3	196.45	1298.3	250.354	1298.3	311.32	1298.3	73.4064	1298.3	430.354	1298.3	502.919
1298.57	108.272	1298.57	156.47	1298.57	196.594	1298.57	243.771	1298.57	317.25	1298.57	77.9672	1298.57	423.771	1298.57	504.527
1298.84	111.548	1298.84	161.856	1298.84	200.112	1298.84	245.669	1298.84	323.916	1298.84	77.4895	1298.84	425.669	1298.84	507.712
1299.11	113.017	1299.11	156.517	1299.11	196.103	1299.11	251.954	1299.11	321.416	1299.11	76.7367	1299.11	431.954	1299.11	505.236
1299.39	109.998	1299.39	160.065	1299.39	196.536	1299.39	247.43	1299.39	317.919	1299.39	71.4643	1299.39	427.43	1299.39	509.706
1299.66	107.338	1299.66	158.442	1299.66	203.352	1299.66	245.462	1299.66	315.865	1299.66	74.7229	1299.66	425.462	1299.66	505.304
1299.93	102.26	1299.93	170.719	1299.93	194.706	1299.93	244.803	1299.93	321.426	1299.93	75.7992	1299.93	424.803	1299.93	510.525
1300.2	111.164	1300.2	164.6	1300.2	201.55	1300.2	252.784	1300.2	318.99	1300.2	75.459	1300.2	432.784	1300.2	504.792
1300.48	113.538	1300.48	166.793	1300.48	199.667	1300.48	252.276	1300.48	320.211	1300.48	76.1656	1300.48	432.276	1300.48	515.861
1300.75	104.546	1300.75	158.619	1300.75	198.548	1300.75	256.937	1300.75	322.991	1300.75	76.2959	1300.75	436.937	1300.75	505.241
1301.02	116.972	1301.02	164.774	1301.02	200.421	1301.02	255.799	1301.02	315.01	1301.02	79.9044	1301.02	435.799	1301.02	508.138
1301.29	111.751	1301.29	161.686	1301.29	202.045	1301.29	249.642	1301.29	323.912	1301.29	78.748	1301.29	429.642	1301.29	507.566
1301.56	107.173	1301.56	165.641	1301.56	207.923	1301.56	250.784	1301.56	318.016	1301.56	74.9733	1301.56	430.784	1301.56	508.646
1301.84	110.514	1301.84	159.004	1301.84	208.15	1301.84	248.094	1301.84	319.342	1301.84	78.1408	1301.84	428.094	1301.84	502.61
1302.11	119.508	1302.11	164.798	1302.11	206.158	1302.11	247.37	1302.11	311.704	1302.11	78.169	1302.11	427.37	1302.11	505.424
1302.38	113.823	1302.38	155.806	1302.38	203.172	1302.38	254.332	1302.38	321.75	1302.38	76.6451	1302.38	434.332	1302.38	511.624
1302.65	108.232	1302.65	160.122	1302.65	203.867	1302.65	253.939	1302.65	319.94	1302.65	77.4239	1302.65	433.939	1302.65	505.928
1302.92	107.248	1302.92	162.448	1302.92	205.198	1302.92	249.285	1302.92	325.54	1302.92	74.7419	1302.92	429.285	1302.92	502.98
1303.2	110.917	1303.2	165.755	1303.2	197.819	1303.2	254.941	1303.2	317.634	1303.2	75.0895	1303.2	434.941	1303.2	508.669
1303.47	111.591	1303.47	163.215	1303.47	198.886	1303.47	250.85	1303.47	318.891	1303.47	78.0529	1303.47	430.85	1303.47	508.971
1303.74	111.883	1303.74	164.595	1303.74	193.771	1303.74	255.515	1303.74	318.992	1303.74	76.8074	1303.74	435.515	1303.74	511.747
1304.01	112.031	1304.01	169.057	1304.01	195.236	1304.01	253.921	1304.01	315.398	1304.01	73.5415	1304.01	433.921	1304.01	506.689
1304.28	108.722	1304.28	161.203	1304.28	201.028	1304.28	246.032	1304.28	314.294	1304.28	78.404	1304.28	426.032	1304.28	509.812
1304.55	111.147	1304.55	155.565	1304.55	191.439	1304.55	253.077	1304.55	314.465	1304.55	76.8939	1304.55	433.077	1304.55	504.841
1304.83	108.096	1304.83	162.521	1304.83	200.316	1304.83	247.165	1304.83	322.715	1304.83	74.3913	1304.83	427.165	1304.83	510.13
1305.1	116.774	1305.1	161.458	1305.1	203.442	1305.1	241.98	1305.1	310.07	1305.1	75.7684	1305.1	421.98	1305.1	511.848
1305.37	118.071	1305.37	159.266	1305.37	207.232	1305.37	250.263	1305.37	324.686	1305.37	81.991	1305.37	430.263	1305.37	508.888
1305.64	116.831	1305.64	157.943	1305.64	204.852	1305.64	251.136	1305.64	318.975	1305.64	76.3428	1305.64	431.136	1305.64	509.804
1305.91	114.638	1305.91	155.782	1305.91	200.404	1305.91	250.717	1305.91	316.222	1305.91	73.7847	1305.91	430.717	1305.91	500.197
1306.18	113.057	1306.18	159.21	1306.18	201.125	1306.18	260.543	1306.18	320.677	1306.18	74.1968	1306.18	440.543	1306.18	507.171
1306.46	114.403	1306.46	161.138	1306.46	197.504	1306.46	249.839	1306.46	317.615	1306.46	77.2871	1306.46	429.839	1306.46	514.491
1306.73	117.338	1306.73	170.131	1306.73	206.147	1306.73	248.164	1306.73	316.214	1306.73	80.8776	1306.73	428.164	1306.73	511.003
1307	111.803	1307	162.215	1307	204.837	1307	243.197	1307	319.436	1307	73.9313	1307	423.197	1307	507.684
1307.27	109.532	1307.27	167.302	1307.27	202.976	1307.27	251.867	1307.27	318.778	1307.27	73.0404	1307.27	431.867	1307.27	507.575
1307.54	111.234	1307.54	167.182	1307.54	203.079	1307.54	252.669	1307.54	315.71	1307.54	77.3429	1307.54	432.669	1307.54	506.38
1307.81	122.801	1307.81	162.107	1307.81	198.726	1307.81	255.142	1307.81	320.731	1307.81	74.6684	1307.81	435.142	1307.81	510.096
1308.09	117.05	1308.09	157.141	1308.09	200.289	1308.09	249.006	1308.09	315.331	1308.09	77.327	1308.09	429.006	1308.09	506.976
1308.36	110.147	1308.36	156.501	1308.36	213.574	1308.36	257.39	1308.36	319.17	1308.36	82.5406	1308.36	437.39	1308.36	500.621
1308.63	117.244	1308.63	163.8	1308.63	204.482	1308.63	255.651	1308.63	317.559	1308.63	76.8508	1308.63	435.651	1308.63	507.613
1308.9	116.338	1308.9	167.763	1308.9	203.768	1308.9	254.872	1308.9	318.599	1308.9	81.2712	1308.9	434.872	1308.9	507.695
1309.17	120.056	1309.17	167.473	1309.17	200.78	1309.17	256.151	1309.17	325.296	1309.17	80.2769	1309.17	436.151	1309.17	508.947
1309.44	116.289	1309.44	164.302	1309.44	200.279	1309.44	258.344	1309.44	316.838	1309.44	85.8889	1309.44	438.344	1309.44	510.998
1309.71	108.66	1309.71	164.775	1309.71	198.405	1309.71	260.489	1309.71	314.097	1309.71	82.1966	1309.71	440.489	1309.71	504.894
1309.99	105.239	1309.99	164.3	1309.99	198.321	1309.99	246.87	1309.99	320.468	1309.99	74.3134	1309.99	426.87	1309.99	508.483
1310.26	116.24	1310.26	172.805	1310.26	202.318	1310.26	253.895	1310.26	305.747	1310.26	81.29	1310.26	433.895	1310.26	503.446
1310.53	115.251	1310.53	166.768	1310.53	200.829	1310.53	247.472	1310.53	321.127	1310.53	80.3384	1310.53	427.472	1310.53	507.964
1310.8	115.738	1310.8	166.279	1310.8	206.827	1310.8	245.257	1310.8	319.053	1310.8	75.8665	1310.8	425.257	1310.8	509.608
1311.07	106.839	1311.07	164.358	1311.07	204.206	1311.07	255.473	1311.07	317.595	1311.07	77.7122	1311.07	435.473	1311.07	512.915
1311.34	110.135	1311.34	156.842	1311.34	202.319	1311.34	243.234	1311.34	321.863	1311.34	74.9548	1311.34	423.234	1311.34	513.514
1311.62	115.541	1311.62	168.272	1311.62	195.591	1311.62	259.283	1311.62	317.195	1311.62	81.6171	1311.62	439.283	1311.62	511.792
1311.89	116.731	1311.89	164.904	1311.89	198.067	1311.89	257.362	1311.89	316.543	1311.89	83.1028	1311.89	437.362	1311.89	507.654
1312.16	120.431	1312.16	163.073	1312.16	197.676	1312.16	251.327	1312.16	319.386	1312.16	81.3494	1312.16	431.327	1312.16	512.343
1312.43	112.48	1312.43	160.98	1312.43	201.92	1312.43	254.382	1312.43	320.318	1312.43	81.736	1312.43	434.382	1312.43	510.173
1312.7	113.496	1312.7	152.181	1312.7	199.247	1312.7	253.367	1312.7	316.514	1312.7	86.0207	1312.7	433.367	1312.7	510.346
1312.97	113.289	1312.97	161.172	1312.97	202.974	1312.97	252.6	1312.97	323.777	1312.97	78.163	1312.97	432.6	1312.97	511.923
1313.24	114.253	1313.24	158.666	1313.24	201.303	1313.24	254.37	1313.24	323.206	1313.24	78.2711	1313.24	434.37	1313.24	508.461
1313.51	115.931	1313.51	162.391	1313.51	198.096	1313.51	253.341	1313.51	319.71	1313.51	82.9889	1313.51	433.341	1313.51	506.089
1313.79	117.118	1313.79	166.749	1313.79	204.183	1313.79	249.656	1313.79	320.716	1313.79	74.7758	1313.79	429.656	1313.79	509.793
1314.06	114.26	1314.06	170.207	1314.06	203.624	1314.06	260.981	1314.06	325.649	1314.06	77.1978	1314.06	440.981	1314.06	516.424
1314.33	114.324	1314.33	159.283	1314.33	205.47	1314.33	261.978	1314.33	321.92	1314.33	73.9965	1314.33	441.978	1314.33	511.15
1314.6	117.174	1314.6	166.299	1314.6	198.702	1314.6	260.376	1314.6	321.725	1314.6	76.4698	1314.6	440.376	1314.6	509.922
1314.87	109.776	1314.87	168.812	1314.87	204.082	1314.87	253.177	1314.87	326.626	1314.87	84.9175	1314.87	433.177	1314.87	512.933
1315.14	109.546	1315.14	161.467	1315.14	198.121	1315.14	251.563	1315.14	326.076	1315.14	80.9997	1315.14	431.563	1315.14	508.391
1315.41	107.893	1315.41	156.146	1315.41	198.614	1315.41	258.594	1315.41	313.686	1315.41	74.0531	1315.41	438.594	1315.41	509.842
1315.68	108.526	1315.68	169.486	1315.68	202.487	1315.68	248.435	1315.68	314.467	1315.68	79.3138	1315.68	428.435	1315.68	509.529
1315.96	115.882	1315.96	164.902	1315.96	197.053	1315.96	244.827	1315.96	319.988	1315.96	76.818	1315.96	424.827	1315.96	514.356
1316.23	115.615	1316.23	164.144	1316.23	206.752	1316.23	243.024	1316.23	330.218	1316.23	76.1772	1316.23	423.024	1316.23	510.474
1316.5	112.258	1316.5	158.91	1316.5	205.183	1316.5	258.528	1316.5	321.091	1316.5	79.2157	1316.5	438.528	1316.5	511.352
1316.77	113.011	1316.77	160.334	1316.77	209.902	1316.77	256.164	1316.77	316.578	1316.77	78.4829	1316.77	436.164	1316.77	504.277
1317.04	114.996	1317.04	168.392	1317.04	203.921	1317.04	245.807	1317.04	318	1317.04	86.7175	1317.04	425.807	1317.04	512.184
1317.31	115.109	1317.31	163.667	1317.31	200.031	1317.31	253.185	1317.31	316.375	1317.31	82.1374	1317.31	433.185	1317.31	510.083
1317.58	111.718	1317.58	161.549	1317.58	199.22	1317.58	251.415	1317.58	318.028	1317.58	81.3051	1317.58	431.415	1317.58	509.502
1317.85	118.925	1317.85	170.323	1317.85	197.839	1317.85	255.972	1317.85	320.428	1317.85	82.8486	1317.85	435.972	1317.85	505.316
1318.13	115.892	1318.13	176.631	1318.13	209.19	1318.13	258.018	1318.13	322.732	1318.13	72.5759	1318.13	438.018	1318.13	518.019
1318.4	112.609	1318.4	165.64	1318.4	205.57	1318.4	246.692	1318.4	322.326	1318.4	76.5159	1318.4	426.692	1318.4	508.26
1318.67	115.2	1318.67	160.453	1318.67	207.41	1318.67	254.631	1318.67	318.294	1318.67	75.6354	1318.67	434.631	1318.67	510.085
1318.94	119.639	1318.94	161.808	1318.94	208.479	1318.94	250.178	1318.94	320.587	1318.94	78.787	1318.94	430.178	1318.94	510.199
1319.21	120.599	1319.21	158.086	1319.21	201.491	1319.21	259.586	1319.21	320.914	1319.21	79.6262	1319.21	439.586	1319.21	509.93
1319.48	113.533	1319.48	166.534	1319.48	206.864	1319.48	260.956	1319.48	320.92	1319.48	85.0031	1319.48	440.956	1319.48	512.233
1319.75	115.813	1319.75	163.578	1319.75	200.968	1319.75	257.516	1319.75	324.717	1319.75	78.3223	1319.75	437.516	1319.75	507.518
1320.02	113.787	1320.02	157.117	1320.02	201.716	1320.02	248.962	1320.02	326.044	1320.02	79.0468	1320.02	428.962	1320.02	510.126
1320.29	112.695	1320.29	166.448	1320.29	207.319	1320.29	258.996	1320.29	320.047	1320.29	75.9283	1320.29	438.996	1320.29	508.015
1320.57	104.914	1320.57	165.449	1320.57	200.197	1320.57	254.839	1320.57	318.927	1320.57	77.7195	1320.57	434.839	1320.57	515.172
1320.84	121.014	1320.84	156.12	1320.84	206.342	1320.84	249.47	1320.84	324.967	1320.84	73.833	1320.84	429.47	1320.84	509.867
1321.11	107.49	1321.11	159.692	1321.11	202.994	1321.11	251.702	1321.11	323.858	1321.11	74.1761	1321.11	431.702	1321.11	505.31
1321.38	110.583	1321.38	171.903	1321.38	201.983	1321.38	254.749	1321.38	319.633	1321.38	76.8448	1321.38	434.749	1321.38	513.816
1321.65	115.082	1321.65	163.6	1321.65	203.847	1321.65	261.651	1321.65	320.348	1321.65	79.234	1321.65	441.651	1321.65	513.058
1321.92	122.224	1321.92	166.452	1321.92	207.428	1321.92	252.001	1321.92	316.857	1321.92	80.1859	1321.92	432.001	1321.92	512.965
1322.19	116.081	1322.19	166.023	1322.19	203.715	1322.19	251.914	1322.19	315.002	1322.19	80.2476	1322.19	431.914	1322.19	506.376
1322.46	115.619	1322.46	160.47	1322.46	211.467	1322.46	246.967	1322.46	320.574	1322.46	83.6646	1322.46	426.967	1322.46	512.851
1322.73	112.988	1322.73	164.226	1322.73	208.549	1322.73	254.3	1322.73	327.078	1322.73	76.7991	1322.73	434.3	1322.73	511.416
1323	116.33	1323	166.652	1323	205.133	1323	245.467	1323	328.291	1323	75.4985	1323	425.467	1323	508.946
1323.28	109.419	1323.28	169.512	1323.28	203.57	1323.28	256.38	1323.28	321.77	1323.28	83.9117	1323.28	436.38	1323.28	515.189
1323.55	116.842	1323.55	166.177	1323.55	208	1323.55	249.897	1323.55	327.858	1323.55	84.7109	1323.55	429.897	1323.55	517.643
1323.82	118.038	1323.82	166.613	1323.82	209.139	1323.82	256.901	1323.82	322.595	1323.82	79.216	1323.82	436.901	1323.82	518.29
1324.09	120.209	1324.09	169.129	1324.09	201.686	1324.09	258.662	1324.09	319.685	1324.09	82.991	1324.09	438.662	1324.09	517.479
1324.36	118.027	1324.36	167.321	1324.36	200.099	1324.36	251.875	1324.36	330.068	1324.36	84.1425	1324.36	431.875	1324.36	510.812
1324.63	111.737	1324.63	168.535	1324.63	204.986	1324.63	251.061	1324.63	330.394	1324.63	79.6629	1324.63	431.061	1324.63	515.903
1324.9	117.808	1324.9	163.404	1324.9	203.724	1324.9	254.889	1324.9	327.572	1324.9	83.2387	1324.9	434.889	1324.9	515.132
1325.17	116.014	1325.17	166.175	1325.17	198.025	1325.17	255.109	1325.17	328.328	1325.17	83.682	1325.17	435.109	1325.17	508.232
1325.44	122.551	1325.44	169.64	1325.44	205.314	1325.44	262.493	1325.44	318.02	1325.44	78.1852	1325.44	442.493	1325.44	505.542
1325.71	116.629	1325.71	170.493	1325.71	208.48	1325.71	258.096	1325.71	318.708	1325.71	76.1304	1325.71	438.096	1325.71	512.9
1325.98	123.941	1325.98	157.589	1325.98	208.211	1325.98	253.933	1325.98	319.748	1325.98	74.9159	1325.98	433.933	1325.98	521.099
1326.25	115.933	1326.25	160.507	1326.25	200.232	1326.25	250.396	1326.25	323.172	1326.25	78.8354	1326.25	430.396	1326.25	509.77
1326.52	121.432	1326.52	156.775	1326.52	207.088	1326.52	257.117	1326.52	324.136	1326.52	76.7956	1326.52	437.117	1326.52	517.924
1326.8	116.619	1326.8	159.16	1326.8	202.352	1326.8	252.265	1326.8	331.772	1326.8	82.5286	1326.8	432.265	1326.8	510.469
1327.07	113.505	1327.07	166.246	1327.07	199.36	1327.07	261.317	1327.07	320.279	1327.07	84.3959	1327.07	441.317	1327.07	516.319
1327.34	117.51	1327.34	169.217	1327.34	207.56	1327.34	253.589	1327.34	323.236	1327.34	84.6309	1327.34	433.589	1327.34	508.14
1327.61	115.831	1327.61	163.345	1327.61	202.238	1327.61	250.058	1327.61	324.66	1327.61	81.7308	1327.61	430.058	1327.61	510.529
1327.88	113.821	1327.88	175.025	1327.88	195.785	1327.88	258.5	1327.88	324.792	1327.88	87.3538	1327.88	438.5	1327.88	515.244
1328.15	116.575	1328.15	157.376	1328.15	207.78	1328.15	258.226	1328.15	330.88	1328.15	81.094	1328.15	438.226	1328.15	517.218
1328.42	115.662	1328.42	161.449	1328.42	203.477	1328.42	262.774	1328.42	329.387	1328.42	88.3235	1328.42	442.774	1328.42	510.872
1328.69	115.358	1328.69	168.515	1328.69	200.435	1328.69	255.059	1328.69	331.735	1328.69	84.3949	1328.69	435.059	1328.69	514.301
1328.96	113.663	1328.96	164.228	1328.96	211.302	1328.96	256.091	1328.96	331.233	1328.96	79.1057	1328.96	436.091	1328.96	511.681
1329.23	121.056	1329.23	170.999	1329.23	207.332	1329.23	266.747	1329.23	315.588	1329.23	76.7759	1329.23	446.747	1329.23	513.138
1329.5	118.353	1329.5	164.462	1329.5	202.629	1329.5	259.776	1329.5	320.939	1329.5	86.5681	1329.5	439.776	1329.5	507.179
1329.77	122.101	1329.77	161.972	1329.77	208.013	1329.77	242.464	1329.77	321.762	1329.77	83.1236	1329.77	422.464	1329.77	515.296
1330.04	122.857	1330.04	159.907	1330.04	205.968	1330.04	256.443	1330.04	323.395	1330.04	78.5943	1330.04	436.443	1330.04	514.289
1330.31	115.857	1330.31	161.866	1330.31	203.713	1330.31	249.757	1330.31	328.439	1330.31	82.5799	1330.31	429.757	1330.31	516.318
1330.58	120.688	1330.58	172.408	1330.58	207.459	1330.58	258.355	1330.58	328.477	1330.58	83.5088	1330.58	438.355	1330.58	520.917
1330.85	117.185	1330.85	157.22	1330.85	207.978	1330.85	253.679	1330.85	332.391	1330.85	78.8399	1330.85	433.679	1330.85	510.264
1331.13	114.659	1331.13	163.753	1331.13	209.32	1331.13	265.631	1331.13	328.301	1331.13	86.2414	1331.13	445.631	1331.13	512.758
1331.4	125.108	1331.4	166.99	1331.4	203.82	1331.4	266.154	1331.4	323.263	1331.4	78.7674	1331.4	446.154	1331.4	517.084
1331.67	120.36	1331.67	163.311	1331.67	214.623	1331.67	253.137	1331.67	335.674	1331.67	83.5803	1331.67	433.137	1331.67	516.703
1331.94	108.031	1331.94	168.826	1331.94	203.825	1331.94	245.346	1331.94	333.503	1331.94	80.0494	1331.94	425.346	1331.94	515.894
1332.21	115.523	1332.21	175.276	1332.21	208.554	1332.21	261.557	1332.21	326.765	1332.21	83.1584	1332.21	441.557	1332.21	518.356
1332.48	115.321	1332.48	169.755	1332.48	197.913	1332.48	267.538	1332.48	336.05	1332.48	83.5607	1332.48	447.538	1332.48	518.191
1332.75	121.82	1332.75	163.127	1332.75	206.153	1332.75	255.292	1332.75	324.174	1332.75	86.6045	1332.75	435.292	1332.75	514.241
1333.02	121.974	1333.02	170.285	1333.02	217.559	1333.02	261.668	1333.02	331.514	1333.02	86.527	1333.02	441.668	1333.02	512.137
1333.29	119.878	1333.29	175.108	1333.29	213.051	1333.29	259.296	1333.29	332.348	1333.29	86.0516	1333.29	439.296	1333.29	510.301
1333.56	110.476	1333.56	168.687	1333.56	202.076	1333.56	252.265	1333.56	335.893	1333.56	80.6145	1333.56	432.265	1333.56	518.864
1333.83	121.84	1333.83	172.398	1333.83	203.167	1333.83	253.65	1333.83	324.935	1333.83	82.6879	1333.83	433.65	1333.83	514.484
1334.1	121.793	1334.1	165.246	1334.1	207.605	1334.1	264.57	1334.1	326.25	1334.1	83.9472	1334.1	444.57	1334.1	505.048
1334.37	104.491	1334.37	169.4	1334.37	203.217	1334.37	260.802	1334.37	324.561	1334.37	79.8454	1334.37	440.802	1334.37	516.434
1334.64	119.535	1334.64	164.971	1334.64	209.657	1334.64	250.984	1334.64	327.598	1334.64	85.6693	1334.64	430.984	1334.64	527.934
1334.91	121.233	1334.91	177.169	1334.91	208.868	1334.91	266.73	1334.91	331.607	1334.91	87.1611	1334.91	446.73	1334.91	523.937
1335.18	129.183	1335.18	183.918	1335.18	211.837	1335.18	260.8	1335.18	334.291	1335.18	89.8628	1335.18	440.8	1335.18	520.406
1335.45	122.163	1335.45	157.925	1335.45	209.073	1335.45	250.611	1335.45	327.905	1335.45	81.3086	1335.45	430.611	1335.45	514.983
1335.72	118.714	1335.72	166.785	1335.72	208.86	1335.72	250.462	1335.72	328.768	1335.72	86.0196	1335.72	430.462	1335.72	514.313
1335.99	120.024	1335.99	166.496	1335.99	213.621	1335.99	268.739	1335.99	322.565	1335.99	83.2959	1335.99	448.739	1335.99	525.264
1336.26	116.729	1336.26	166.126	1336.26	210.149	1336.26	258.673	1336.26	322.464	1336.26	84.7365	1336.26	438.673	1336.26	518.67
1336.53	125.166	1336.53	176.288	1336.53	207.81	1336.53	263.975	1336.53	338.789	1336.53	81.1961	1336.53	443.975	1336.53	517.097
1336.8	128.421	1336.8	163.874	1336.8	204.503	1336.8	269.024	1336.8	334.333	1336.8	84.4113	1336.8	449.024	1336.8	513.836
1337.07	119.927	1337.07	173.078	1337.07	205.536	1337.07	270.552	1337.07	333.038	1337.07	83.7272	1337.07	450.552	1337.07	525.045
1337.34	127.209	1337.34	168.801	1337.34	204.692	1337.34	255.586	1337.34	340.937	1337.34	80.5103	1337.34	435.586	1337.34	512.018
1337.61	126.753	1337.61	175.055	1337.61	204.165	1337.61	254.795	1337.61	329.756	1337.61	84.0583	1337.61	434.795	1337.61	523.272
1337.88	119.414	1337.88	180.531	1337.88	203.006	1337.88	262.428	1337.88	325.285	1337.88	81.1132	1337.88	442.428	1337.88	525.535
1338.16	125.356	1338.16	166.79	1338.16	212.098	1338.16	252.931	1338.16	326.061	1338.16	80.5501	1338.16	432.931	1338.16	519.468
1338.43	118.965	1338.43	166.329	1338.43	212.51	1338.43	264.653	1338.43	328.552	1338.43	79.9224	1338.43	444.653	1338.43	523.125
1338.7	119.002	1338.7	166.802	1338.7	210.512	1338.7	261.328	1338.7	332.19	1338.7	81.9426	1338.7	441.328	1338.7	514.219
1338.97	113.17	1338.97	162.538	1338.97	207.054	1338.97	263.552	1338.97	334.125	1338.97	78.5046	1338.97	443.552	1338.97	521.748
1339.23	119.631	1339.23	168.054	1339.23	198.775	1339.23	256.121	1339.23	326.848	1339.23	81.0751	1339.23	436.121	1339.23	507.993
1339.51	124.623	1339.51	167.717	1339.51	210.744	1339.51	258.528	1339.51	328.457	1339.51	95.7125	1339.51	438.528	1339.51	507.759
1339.78	118.046	1339.78	167.193	1339.78	216.776	1339.78	252.948	1339.78	334.336	1339.78	86.1904	1339.78	432.948	1339.78	516.88
1340.05	111.676	1340.05	174.043	1340.05	211.509	1340.05	255.591	1340.05	337.43	1340.05	82.0852	1340.05	435.591	1340.05	515.426
1340.32	116.63	1340.32	162.796	1340.32	211.852	1340.32	257.974	1340.32	327.821	1340.32	88.309	1340.32	437.974	1340.32	527.493
1340.59	128.685	1340.59	172.233	1340.59	212.893	1340.59	264.063	1340.59	331.205	1340.59	84.9038	1340.59	444.063	1340.59	518.106
1340.86	126.181	1340.86	173.437	1340.86	207.368	1340.86	256.687	1340.86	332.142	1340.86	79.8949	1340.86	436.687	1340.86	519.794
1341.13	124.922	1341.13	161.637	1341.13	208.124	1341.13	261.331	1341.13	335.906	1341.13	81.5943	1341.13	441.331	1341.13	518.986
1341.4	121.764	1341.4	163.483	1341.4	213.414	1341.4	261.069	1341.4	336.016	1341.4	78.6933	1341.4	441.069	1341.4	529.117
1341.67	128.033	1341.67	173.78	1341.67	207.443	1341.67	258.985	1341.67	330.747	1341.67	82.2771	1341.67	438.985	1341.67	513.679
1341.94	124.483	1341.94	173.437	1341.94	208.712	1341.94	262.502	1341.94	326.751	1341.94	79.4285	1341.94	442.502	1341.94	518.583
1342.21	114.304	1342.21	169.526	1342.21	201.343	1342.21	267.45	1342.21	333.1	1342.21	86.004	1342.21	447.45	1342.21	520.909
1342.48	124.95	1342.48	169.536	1342.48	214.93	1342.48	265.364	1342.48	331.915	1342.48	85.3711	1342.48	445.364	1342.48	521.695
1342.75	117.19	1342.75	170.336	1342.75	210.379	1342.75	265.115	1342.75	329.084	1342.75	80.3322	1342.75	445.115	1342.75	514.547
1343.02	117.868	1343.02	176.884	1343.02	204.977	1343.02	264.708	1343.02	332.912	1343.02	83.2767	1343.02	444.708	1343.02	512.463
1343.29	119.523	1343.29	177.325	1343.29	210.105	1343.29	257.713	1343.29	333.763	1343.29	81.9095	1343.29	437.713	1343.29	508.629
1343.56	118.734	1343.56	174.073	1343.56	208.516	1343.56	265.796	1343.56	323.031	1343.56	80.4141	1343.56	445.796	1343.56	513.907
1343.83	121.723	1343.83	180.011	1343.83	212.322	1343.83	269.007	1343.83	330.87	1343.83	82.2261	1343.83	449.007	1343.83	515.727
1344.1	114.256	1344.1	176.626	1344.1	211.016	1344.1	275.682	1344.1	326.696	1344.1	87.3897	1344.1	455.682	1344.1	522.861
1344.37	122.83	1344.37	181.958	1344.37	211.743	1344.37	261.786	1344.37	329.231	1344.37	85.3681	1344.37	441.786	1344.37	518.224
1344.64	124.379	1344.64	172.584	1344.64	209.046	1344.64	262.381	1344.64	323.532	1344.64	81.4554	1344.64	442.381	1344.64	511.221
1344.91	123.337	1344.91	168.182	1344.91	210.703	1344.91	264.334	1344.91	331.865	1344.91	81.4254	1344.91	444.334	1344.91	511.827
1345.18	121.416	1345.18	166.922	1345.18	209.948	1345.18	266.238	1345.18	324.612	1345.18	88.2998	1345.18	446.238	1345.18	515.573
1345.45	131.419	1345.45	176.97	1345.45	205.492	1345.45	254.997	1345.45	328.948	1345.45	84.887	1345.45	434.997	1345.45	521.915
1345.72	120.555	1345.72	174.555	1345.72	209.853	1345.72	250.026	1345.72	328.827	1345.72	88.0102	1345.72	430.026	1345.72	519.645
1345.99	118.735	1345.99	163.843	1345.99	214.675	1345.99	253.701	1345.99	335.452	1345.99	84.9424	1345.99	433.701	1345.99	521.021
1346.26	124.265	1346.26	167.584	1346.26	207.175	1346.26	261.697	1346.26	331.405	1346.26	82.9991	1346.26	441.697	1346.26	514.346
1346.53	126.584	1346.53	163.153	1346.53	202.47	1346.53	265.342	1346.53	324.877	1346.53	79.7993	1346.53	445.342	1346.53	512.792
1346.79	123.226	1346.79	174.504	1346.79	209.018	1346.79	253.926	1346.79	317.568	1346.79	79.0703	1346.79	433.926	1346.79	511.329
1347.07	114.012	1347.07	170.966	1347.07	212.823	1347.07	252.662	1347.07	323.27	1347.07	79.4934	1347.07	432.662	1347.07	514.482
1347.33	126.475	1347.33	175.034	1347.33	206.152	1347.33	259.991	1347.33	328.466	1347.33	84.2698	1347.33	439.991	1347.33	511.966
1347.6	115.91	1347.6	169.571	1347.6	208.301	1347.6	267.577	1347.6	321.263	1347.6	84.4101	1347.6	447.577	1347.6	520.551
1347.87	119.109	1347.87	174.002	1347.87	210.456	1347.87	264.681	1347.87	319.621	1347.87	86.9857	1347.87	444.681	1347.87	517.518
1348.14	120.839	1348.14	177.54	1348.14	208.739	1348.14	264.164	1348.14	323.514	1348.14	80.8192	1348.14	444.164	1348.14	515.598
1348.41	119.629	1348.41	174.058	1348.41	215.07	1348.41	268.592	1348.41	328.412	1348.41	83.2192	1348.41	448.592	1348.41	519.465
1348.68	120.811	1348.68	179.968	1348.68	208.674	1348.68	258.794	1348.68	331.554	1348.68	82.697	1348.68	438.794	1348.68	518.713
1348.95	119.213	1348.95	170.347	1348.95	217.28	1348.95	255.402	1348.95	327.839	1348.95	82.5478	1348.95	435.402	1348.95	518.562
1349.22	125.111	1349.22	167.838	1349.22	213.891	1349.22	259.298	1349.22	329.741	1349.22	80.0231	1349.22	439.298	1349.22	512.638
1349.49	123.38	1349.49	176.349	1349.49	215.919	1349.49	254.245	1349.49	332.027	1349.49	81.1643	1349.49	434.245	1349.49	517.862
1349.76	127.306	1349.76	178.305	1349.76	214.734	1349.76	258.882	1349.76	328.429	1349.76	87.204	1349.76	438.882	1349.76	518.983
1350.03	128.326	1350.03	167.362	1350.03	219.39	1350.03	261.756	1350.03	332.514	1350.03	89.9755	1350.03	441.756	1350.03	509.196
1350.3	129.864	1350.3	167.283	1350.3	215.511	1350.3	260.606	1350.3	323.366	1350.3	85.0595	1350.3	440.606	1350.3	511.479
1350.57	129.256	1350.57	176.516	1350.57	218.347	1350.57	260.241	1350.57	331.217	1350.57	81.0967	1350.57	440.241	1350.57	520.485
1350.84	125.54	1350.84	177.594	1350.84	213.416	1350.84	263.186	1350.84	332.309	1350.84	82.6581	1350.84	443.186	1350.84	519.069
1351.11	124.214	1351.11	176.948	1351.11	216.26	1351.11	264.356	1351.11	329.096	1351.11	83.8183	1351.11	444.356	1351.11	519.671
1351.38	129.298	1351.38	175.149	1351.38	214.505	1351.38	267.196	1351.38	334.06	1351.38	85.4917	1351.38	447.196	1351.38	521.373
1351.65	123.112	1351.65	170.959	1351.65	213.679	1351.65	267.122	1351.65	339.692	1351.65	90.7668	1351.65	447.122	1351.65	517.914
1351.92	123.731	1351.92	174.252	1351.92	209.015	1351.92	268.913	1351.92	333.666	1351.92	80.2364	1351.92	448.913	1351.92	515.21
1352.19	123.369	1352.19	177.58	1352.19	217.696	1352.19	262.737	1352.19	324.242	1352.19	84.9172	1352.19	442.737	1352.19	517.586
1352.46	122.731	1352.46	171.992	1352.46	207.206	1352.46	255.423	1352.46	328.07	1352.46	84.1828	1352.46	435.423	1352.46	515.952
1352.73	123.265	1352.73	173.532	1352.73	218.372	1352.73	262.494	1352.73	335.395	1352.73	84.6708	1352.73	442.494	1352.73	524.038
1353	126.351	1353	172.802	1353	213.37	1353	261.569	1353	331.532	1353	83.067	1353	441.569	1353	522.278
1353.27	122.403	1353.27	172.561	1353.27	214.173	1353.27	259.705	1353.27	325.278	1353.27	79.9274	1353.27	439.705	1353.27	518.998
1353.54	124.888	1353.54	178.029	1353.54	216.669	1353.54	264.616	1353.54	325.099	1353.54	88.1633	1353.54	444.616	1353.54	519.388
1353.81	130.092	1353.81	172.194	1353.81	214.542	1353.81	268.923	1353.81	326.688	1353.81	84.734	1353.81	448.923	1353.81	522.564
1354.07	127.553	1354.07	175.085	1354.07	213.541	1354.07	266.722	1354.07	328.086	1354.07	79.679	1354.07	446.722	1354.07	519.845
1354.34	125.096	1354.34	183.669	1354.34	215.599	1354.34	271.95	1354.34	327.011	1354.34	83.5805	1354.34	451.95	1354.34	523.237
1354.61	124.411	1354.61	189.682	1354.61	218.949	1354.61	264.796	1354.61	322.689	1354.61	82.9812	1354.61	444.796	1354.61	521.712
1354.88	136.427	1354.88	181.676	1354.88	216.543	1354.88	257.221	1354.88	320.224	1354.88	82.3564	1354.88	437.221	1354.88	517.91
1355.15	128.039	1355.15	179.739	1355.15	221.082	1355.15	257.638	1355.15	330.208	1355.15	82.1677	1355.15	437.638	1355.15	521.733
1355.42	129.035	1355.42	172.308	1355.42	220.386	1355.42	264.663	1355.42	324.774	1355.42	81.6012	1355.42	444.663	1355.42	528.134
1355.69	126.034	1355.69	175.961	1355.69	224.784	1355.69	268.635	1355.69	324.737	1355.69	82.3607	1355.69	448.635	1355.69	521.193
1355.96	126.364	1355.96	168.971	1355.96	225.426	1355.96	269.112	1355.96	323.834	1355.96	80.7335	1355.96	449.112	1355.96	512.803
1356.23	133.562	1356.23	176.425	1356.23	226.299	1356.23	268.564	1356.23	332.538	1356.23	83.9755	1356.23	448.564	1356.23	513.088
1356.5	136.552	1356.5	190.838	1356.5	224.588	1356.5	268.574	1356.5	334.063	1356.5	85.2381	1356.5	448.574	1356.5	513.9
1356.77	130.741	1356.77	178.449	1356.77	219.531	1356.77	269.87	1356.77	330.908	1356.77	84.7186	1356.77	449.87	1356.77	517.537
1357.04	123.393	1357.04	180.806	1357.04	217.581	1357.04	272.083	1357.04	327.4	1357.04	83.5093	1357.04	452.083	1357.04	517.835
1357.31	130.463	1357.31	178.334	1357.31	217.753	1357.31	276.275	1357.31	320.509	1357.31	84.7795	1357.31	456.275	1357.31	516.238
1357.58	129.643	1357.58	173.27	1357.58	221.83	1357.58	278.819	1357.58	323.214	1357.58	85.1063	1357.58	458.819	1357.58	522.062
1357.85	132.294	1357.85	179.595	1357.85	217.597	1357.85	268.818	1357.85	325.361	1357.85	90.7723	1357.85	448.818	1357.85	523.858
1358.11	136.038	1358.11	179.675	1358.11	222.746	1358.11	270.931	1358.11	327.85	1358.11	88.4219	1358.11	450.931	1358.11	523.273
1358.39	133.117	1358.39	189.033	1358.39	221.187	1358.39	275.353	1358.39	333.784	1358.39	86.2556	1358.39	455.353	1358.39	524.649
1358.65	130.18	1358.65	186.825	1358.65	222.462	1358.65	277.5	1358.65	331.514	1358.65	89.1846	1358.65	457.5	1358.65	523.676
1358.92	135.605	1358.92	185.078	1358.92	223.369	1358.92	280.135	1358.92	333.311	1358.92	93.299	1358.92	460.135	1358.92	521.898
1359.19	130.823	1359.19	176.94	1359.19	230.225	1359.19	274.286	1359.19	328.686	1359.19	90.0375	1359.19	454.286	1359.19	524.209
1359.46	140.865	1359.46	186.154	1359.46	217.592	1359.46	274.171	1359.46	327.616	1359.46	86.9284	1359.46	454.171	1359.46	525.806
1359.73	132.201	1359.73	180.463	1359.73	215.513	1359.73	276.283	1359.73	327.388	1359.73	83.3162	1359.73	456.283	1359.73	519.554
1360	135.905	1360	188.662	1360	230.193	1360	279.82	1360	328.898	1360	84.8879	1360	459.82	1360	524.146
1360.27	136.956	1360.27	186.965	1360.27	226.12	1360.27	273.048	1360.27	327.745	1360.27	91.5253	1360.27	453.048	1360.27	518.144
1360.54	130.561	1360.54	193.256	1360.54	218.359	1360.54	276.297	1360.54	325.882	1360.54	88.6117	1360.54	456.297	1360.54	522.077
1360.81	143.054	1360.81	181.807	1360.81	231.224	1360.81	275.82	1360.81	335.161	1360.81	84.1776	1360.81	455.82	1360.81	528.731
1361.08	148.99	1361.08	189.017	1361.08	230.481	1361.08	282.588	1361.08	338.46	1361.08	80.8374	1361.08	462.588	1361.08	521.159
1361.35	150.977	1361.35	196.272	1361.35	238.848	1361.35	274.855	1361.35	338.685	1361.35	86.1362	1361.35	454.855	1361.35	514.543
1361.62	140.963	1361.62	189.847	1361.62	233.079	1361.62	277.141	1361.62	333.88	1361.62	92.7643	1361.62	457.141	1361.62	529.66
1361.88	138.277	1361.88	194.08	1361.88	226.738	1361.88	280.962	1361.88	331.286	1361.88	92.9182	1361.88	460.962	1361.88	527.25
1362.15	141.443	1362.15	189.414	1362.15	228.432	1362.15	272.844	1362.15	330.922	1362.15	85.4179	1362.15	452.844	1362.15	532.02
1362.42	141.787	1362.42	192.568	1362.42	230.684	1362.42	284.304	1362.42	329.865	1362.42	91.3181	1362.42	464.304	1362.42	533.284
1362.69	155.307	1362.69	195.064	1362.69	242.724	1362.69	276.719	1362.69	327.559	1362.69	89.3788	1362.69	456.719	1362.69	527.333
1362.96	148.385	1362.96	196.559	1362.96	241.249	1362.96	283.378	1362.96	330.701	1362.96	93.0271	1362.96	463.378	1362.96	529.864
1363.23	148.811	1363.23	187.345	1363.23	240.085	1363.23	290.513	1363.23	341.74	1363.23	89.1155	1363.23	470.513	1363.23	533.455
1363.5	151.355	1363.5	191.927	1363.5	236.527	1363.5	293.825	1363.5	343.886	1363.5	93.854	1363.5	473.825	1363.5	538.114
1363.77	157.495	1363.77	195.321	1363.77	233.403	1363.77	290.713	1363.77	341.938	1363.77	95.1359	1363.77	470.713	1363.77	537.524
1364.04	161.147	1364.04	197.3	1364.04	236.698	1364.04	297.26	1364.04	344.258	1364.04	89.7248	1364.04	477.26	1364.04	535.919
1364.31	156.232	1364.31	199.927	1364.31	236.505	1364.31	300.884	1364.31	340.757	1364.31	97.3426	1364.31	480.884	1364.31	528.921
1364.57	155.603	1364.57	206.527	1364.57	241.272	1364.57	298.3	1364.57	338.437	1364.57	91.0166	1364.57	478.3	1364.57	526.778
1364.84	153.659	1364.84	208.601	1364.84	249.501	1364.84	290.458	1364.84	336.522	1364.84	88.9078	1364.84	470.458	1364.84	540.739
1365.11	156.196	1365.11	223.873	1365.11	253.464	1365.11	294.014	1365.11	333.605	1365.11	91.4761	1365.11	474.014	1365.11	538.333
1365.38	159.805	1365.38	210.686	1365.38	242.635	1365.38	297.687	1365.38	351.192	1365.38	92.8786	1365.38	477.687	1365.38	544.245
1365.65	160.18	1365.65	210.118	1365.65	251.427	1365.65	301.089	1365.65	334.254	1365.65	90.7072	1365.65	481.089	1365.65	540.617
1365.92	161.628	1365.92	212.345	1365.92	250.668	1365.92	288.416	1365.92	339.433	1365.92	96.2599	1365.92	468.416	1365.92	538.719
1366.19	154.236	1366.19	219.937	1366.19	258.115	1366.19	302.19	1366.19	342.152	1366.19	95.2023	1366.19	482.19	1366.19	539.95
1366.46	157.671	1366.46	216.203	1366.46	259.728	1366.46	304.168	1366.46	339.002	1366.46	89.1183	1366.46	484.168	1366.46	541.19
1366.73	167.311	1366.73	214.959	1366.73	258.724	1366.73	308.183	1366.73	344.959	1366.73	89.0616	1366.73	488.183	1366.73	540.705
1367	172.639	1367	220.763	1367	258.144	1367	306.885	1367	334.471	1367	93.0649	1367	486.885	1367	544.19
1367.26	169.745	1367.26	221.618	1367.26	262.676	1367.26	316.985	1367.26	339.469	1367.26	101.076	1367.26	496.985	1367.26	550.523
1367.53	180.49	1367.53	234.512	1367.53	258.333	1367.53	311.302	1367.53	347.192	1367.53	104.964	1367.53	491.302	1367.53	550.09
1367.8	177.056	1367.8	221.722	1367.8	264.93	1367.8	313.828	1367.8	347.323	1367.8	102.967	1367.8	493.828	1367.8	536.949
1368.07	186.198	1368.07	223.464	1368.07	271.458	1368.07	322.964	1368.07	361.717	1368.07	105.994	1368.07	502.964	1368.07	547.797
1368.34	194.09	1368.34	230.628	1368.34	277.587	1368.34	312.705	1368.34	346.029	1368.34	105.719	1368.34	492.705	1368.34	549.065
1368.61	189.981	1368.61	243.918	1368.61	288.673	1368.61	321.584	1368.61	359.339	1368.61	110.8	1368.61	501.584	1368.61	561.878
1368.88	196.28	1368.88	255.192	1368.88	280.453	1368.88	338.63	1368.88	356.389	1368.88	111.494	1368.88	518.63	1368.88	559.557
1369.14	203.521	1369.14	252.278	1369.14	291.121	1369.14	348.108	1369.14	354.722	1369.14	106.033	1369.14	528.108	1369.14	562.449
1369.41	208.901	1369.41	260.239	1369.41	298.013	1369.41	334.684	1369.41	355.114	1369.41	108.028	1369.41	514.684	1369.41	565.51
1369.68	218.214	1369.68	263.273	1369.68	308.565	1369.68	359.199	1369.68	364.723	1369.68	106.069	1369.68	539.199	1369.68	568.065
1369.95	222.204	1369.95	272.586	1369.95	314.566	1369.95	358.999	1369.95	365.246	1369.95	110.284	1369.95	538.999	1369.95	574.469
1370.22	224.097	1370.22	261.169	1370.22	312.595	1370.22	364.373	1370.22	370.405	1370.22	111.02	1370.22	544.373	1370.22	579.579
1370.49	224.415	1370.49	283.87	1370.49	314.521	1370.49	374.958	1370.49	364.788	1370.49	113.27	1370.49	554.958	1370.49	579.675
1370.76	240.342	1370.76	284.372	1370.76	327.787	1370.76	388.545	1370.76	370.621	1370.76	118.502	1370.76	568.545	1370.76	593.325
1371.03	249.51	1371.03	300.155	1371.03	334.515	1371.03	380.784	1371.03	381.091	1371.03	119.905	1371.03	560.784	1371.03	602.18
1371.29	264.508	1371.29	312.407	1371.29	355.12	1371.29	404.361	1371.29	387.552	1371.29	127.697	1371.29	584.361	1371.29	596.16
1371.56	276.063	1371.56	324.1	1371.56	354.436	1371.56	404.802	1371.56	388.38	1371.56	137.921	1371.56	584.802	1371.56	603.865
1371.83	277.48	1371.83	319.722	1371.83	360.189	1371.83	408.218	1371.83	385.274	1371.83	143.178	1371.83	588.218	1371.83	604.393
1372.1	282.588	1372.1	325.686	1372.1	378.036	1372.1	433.362	1372.1	382.279	1372.1	138.008	1372.1	613.362	1372.1	627.454
1372.37	307.799	1372.37	358.991	1372.37	400.046	1372.37	432.479	1372.37	399.208	1372.37	151.248	1372.37	612.479	1372.37	605.566
1372.64	303.008	1372.64	356.612	1372.64	403.265	1372.64	451.012	1372.64	401.318	1372.64	150.723	1372.64	631.012	1372.64	627.524
1372.91	334.952	1372.91	371.369	1372.91	403.038	1372.91	463.143	1372.91	388.392	1372.91	160.935	1372.91	643.143	1372.91	648.489
1373.17	329.516	1373.17	382.806	1373.17	409.273	1373.17	466.404	1373.17	413.841	1373.17	158.803	1373.17	646.404	1373.17	639.067
1373.44	336.794	1373.44	375.037	1373.44	427.432	1373.44	500.707	1373.44	422.676	1373.44	161.354	1373.44	680.707	1373.44	659.956
1373.71	346.318	1373.71	389.656	1373.71	414.997	1373.71	497.694	1373.71	424.894	1373.71	160.391	1373.71	677.694	1373.71	641.903
1373.98	361.897	1373.98	409.692	1373.98	435.21	1373.98	506.287	1373.98	428.612	1373.98	174.033	1373.98	686.287	1373.98	642.825
1374.25	365.863	1374.25	424.026	1374.25	440.805	1374.25	493.792	1374.25	434.344	1374.25	163.633	1374.25	673.792	1374.25	665.98
1374.52	376.128	1374.52	415.452	1374.52	442.368	1374.52	519.236	1374.52	433.543	1374.52	164.051	1374.52	699.236	1374.52	677.887
1374.79	365.857	1374.79	410.168	1374.79	432.684	1374.79	513.235	1374.79	408.864	1374.79	168.811	1374.79	693.235	1374.79	681.1
1375.05	354.944	1375.05	396.967	1375.05	451.102	1375.05	508.492	1375.05	434.384	1375.05	169.517	1375.05	688.492	1375.05	654.042
1375.32	334.927	1375.32	402.186	1375.32	417.565	1375.32	499.498	1375.32	419.42	1375.32	167.443	1375.32	679.498	1375.32	639.156
1375.59	359.719	1375.59	379.21	1375.59	411.918	1375.59	472.019	1375.59	423.69	1375.59	161.123	1375.59	652.019	1375.59	652.427
1375.86	325.658	1375.86	369.379	1375.86	420.211	1375.86	476.174	1375.86	413.299	1375.86	160.784	1375.86	656.174	1375.86	662.056
1376.13	316.687	1376.13	355.107	1376.13	429.773	1376.13	479.15	1376.13	403.705	1376.13	154.7	1376.13	659.15	1376.13	656.915
1376.4	321.667	1376.4	359.356	1376.4	407.395	1376.4	462.093	1376.4	400.349	1376.4	163.271	1376.4	642.093	1376.4	656.969
1376.67	295.937	1376.67	344.434	1376.67	387.711	1376.67	450.04	1376.67	410.187	1376.67	151.295	1376.67	630.04	1376.67	637.281
1376.93	291.131	1376.93	341.349	1376.93	383.096	1376.93	445.58	1376.93	407.948	1376.93	143.956	1376.93	625.58	1376.93	644.006
1377.2	279.505	1377.2	334.187	1377.2	364.4	1377.2	445.582	1377.2	393.735	1377.2	145.397	1377.2	625.582	1377.2	611.697
1377.47	269.447	1377.47	319.293	1377.47	354.727	1377.47	424.444	1377.47	406.44	1377.47	143.872	1377.47	604.444	1377.47	619.59
1377.74	266.136	1377.74	314.608	1377.74	361.139	1377.74	422.561	1377.74	399.65	1377.74	139.296	1377.74	602.561	1377.74	605.12
1378.01	266.874	1378.01	304.589	1378.01	343.486	1378.01	410.529	1378.01	382.37	1378.01	120.675	1378.01	590.529	1378.01	608.773
1378.28	260.912	1378.28	299.366	1378.28	346.177	1378.28	399.316	1378.28	372.876	1378.28	124.509	1378.28	579.316	1378.28	599.929
1378.54	247.364	1378.54	272.935	1378.54	333.576	1378.54	389.747	1378.54	388.803	1378.54	113.707	1378.54	569.747	1378.54	585.536
1378.81	240.006	1378.81	279.621	1378.81	321.071	1378.81	384.149	1378.81	373.154	1378.81	121.448	1378.81	564.149	1378.81	588.528
1379.08	231.381	1379.08	284.678	1379.08	327.124	1379.08	373.475	1379.08	366.847	1379.08	125.979	1379.08	553.475	1379.08	579.54
1379.35	217.979	1379.35	273.629	1379.35	313.416	1379.35	368.183	1379.35	368.168	1379.35	127.398	1379.35	548.183	1379.35	576.379
1379.62	219.517	1379.62	258.372	1379.62	292.833	1379.62	363.43	1379.62	359.182	1379.62	114.107	1379.62	543.43	1379.62	577.584
1379.89	212.101	1379.89	254.788	1379.89	301.058	1379.89	361.638	1379.89	364.201	1379.89	113.595	1379.89	541.638	1379.89	570.391
1380.15	213.506	1380.15	262.2	1380.15	298.072	1380.15	356.223	1380.15	364.795	1380.15	116.325	1380.15	536.223	1380.15	573.638
1380.42	201.468	1380.42	258.125	1380.42	289.098	1380.42	348.529	1380.42	351.736	1380.42	112.063	1380.42	528.529	1380.42	569.315
1380.69	201.128	1380.69	255.856	1380.69	277.935	1380.69	342.911	1380.69	355.538	1380.69	111.365	1380.69	522.911	1380.69	572.749
1380.96	196	1380.96	241.366	1380.96	282.201	1380.96	333.845	1380.96	355.878	1380.96	106.5	1380.96	513.845	1380.96	564.488
1381.23	192.247	1381.23	235.604	1381.23	279.129	1381.23	331.34	1381.23	357.098	1381.23	104.039	1381.23	511.34	1381.23	556.848
1381.5	201.645	1381.5	242.681	1381.5	274.971	1381.5	334.733	1381.5	368.855	1381.5	105.451	1381.5	514.733	1381.5	559.995
1381.76	187.05	1381.76	229.623	1381.76	278.908	1381.76	322.738	1381.76	356.691	1381.76	97.1613	1381.76	502.738	1381.76	545.974
1382.03	188.387	1382.03	223.061	1382.03	282.13	1382.03	327.426	1382.03	356.279	1382.03	101.48	1382.03	507.426	1382.03	550.423
1382.3	183.223	1382.3	230.068	1382.3	271.808	1382.3	325.277	1382.3	342.517	1382.3	104.887	1382.3	505.277	1382.3	557.262
1382.57	190.136	1382.57	222.296	1382.57	279.87	1382.57	326.589	1382.57	345.362	1382.57	106.106	1382.57	506.589	1382.57	548.452
1382.84	181.489	1382.84	216.995	1382.84	264.542	1382.84	318.345	1382.84	344.189	1382.84	104.533	1382.84	498.345	1382.84	549.655
1383.1	179.78	1383.1	226.688	1383.1	265.868	1383.1	314.586	1383.1	350.83	1383.1	102.153	1383.1	494.586	1383.1	553.555
1383.37	175.246	1383.37	220.76	1383.37	264.201	1383.37	315.961	1383.37	349.012	1383.37	97.096	1383.37	495.961	1383.37	540.539
1383.64	175.649	1383.64	217.817	1383.64	270.085	1383.64	310.253	1383.64	348.456	1383.64	97.4776	1383.64	490.253	1383.64	543.14
1383.91	175.836	1383.91	216.168	1383.91	270.365	1383.91	307.337	1383.91	332.516	1383.91	93.9903	1383.91	487.337	1383.91	548.34
1384.18	174.675	1384.18	215.35	1384.18	262.163	1384.18	316.159	1384.18	335.146	1384.18	103.053	1384.18	496.159	1384.18	542.214
1384.44	172.58	1384.44	227.789	1384.44	259.345	1384.44	310.133	1384.44	344.55	1384.44	98.9112	1384.44	490.133	1384.44	538.242
1384.71	166.879	1384.71	217.575	1384.71	259.652	1384.71	314.488	1384.71	342.112	1384.71	99.6851	1384.71	494.488	1384.71	536.631
1384.98	167.985	1384.98	209.364	1384.98	258.198	1384.98	304.072	1384.98	344.282	1384.98	96.7474	1384.98	484.072	1384.98	540.029
1385.25	159.683	1385.25	210.69	1385.25	260.859	1385.25	299.515	1385.25	346.086	1385.25	98.2279	1385.25	479.515	1385.25	535.376
1385.52	165.166	1385.52	223.214	1385.52	246.846	1385.52	306.933	1385.52	337.88	1385.52	93.6462	1385.52	486.933	1385.52	525.962
1385.78	158.339	1385.78	224.786	1385.78	246.891	1385.78	299.036	1385.78	341.597	1385.78	98.0403	1385.78	479.036	1385.78	535.634
1386.05	165.007	1386.05	224.351	1386.05	253.808	1386.05	298.252	1386.05	339.357	1386.05	99.2499	1386.05	478.252	1386.05	541.352
1386.32	154.574	1386.32	206.835	1386.32	245.639	1386.32	303.592	1386.32	341.886	1386.32	100.724	1386.32	483.592	1386.32	538.402
1386.59	158.586	1386.59	202.725	1386.59	246.979	1386.59	302.882	1386.59	348.734	1386.59	94.6595	1386.59	482.882	1386.59	535.597
1386.86	158.108	1386.86	213.904	1386.86	251.41	1386.86	300.521	1386.86	350.688	1386.86	95.9364	1386.86	480.521	1386.86	535.96
1387.12	152.131	1387.12	215.53	1387.12	258.974	1387.12	305.077	1387.12	349.442	1387.12	92.9977	1387.12	485.077	1387.12	540.121
1387.39	155.306	1387.39	197.042	1387.39	252.881	1387.39	295.531	1387.39	339.62	1387.39	95.3005	1387.39	475.531	1387.39	541.187
1387.66	152.615	1387.66	204.681	1387.66	247.974	1387.66	295.302	1387.66	337.002	1387.66	95.3554	1387.66	475.302	1387.66	537.45
1387.93	147.546	1387.93	202.764	1387.93	243.832	1387.93	289.983	1387.93	344.926	1387.93	93.8861	1387.93	469.983	1387.93	533.735
1388.19	148.749	1388.19	196.492	1388.19	249.007	1388.19	285.073	1388.19	342.584	1388.19	90.9592	1388.19	465.073	1388.19	532.026
1388.46	158.684	1388.46	194.996	1388.46	246.41	1388.46	293.948	1388.46	336.771	1388.46	88.3956	1388.46	473.948	1388.46	525.763
1388.73	160.368	1388.73	196.958	1388.73	239.508	1388.73	284.712	1388.73	338.469	1388.73	88.4591	1388.73	464.712	1388.73	527.98
1389	158.644	1389	206.029	1389	246.112	1389	286.261	1389	346.214	1389	93.0938	1389	466.261	1389	535.441
1389.27	158.75	1389.27	196.516	1389.27	245.066	1389.27	296.227	1389.27	338.849	1389.27	89.8004	1389.27	476.227	1389.27	538.072
1389.53	150.911	1389.53	192.399	1389.53	247.044	1389.53	294.238	1389.53	342.136	1389.53	93.9856	1389.53	474.238	1389.53	537.082
1389.8	145.64	1389.8	199.287	1389.8	244.102	1389.8	297.467	1389.8	339.245	1389.8	94.1779	1389.8	477.467	1389.8	536.173
1390.07	146.955	1390.07	197.21	1390.07	250.396	1390.07	297.275	1390.07	330.045	1390.07	86.6409	1390.07	477.275	1390.07	537.605
1390.34	146.649	1390.34	190.682	1390.34	251.67	1390.34	283.96	1390.34	335.898	1390.34	85.0577	1390.34	463.96	1390.34	522.163
1390.6	145.763	1390.6	191.273	1390.6	249.105	1390.6	279.894	1390.6	333.984	1390.6	85.2378	1390.6	459.894	1390.6	522.04
1390.87	137.381	1390.87	195.479	1390.87	245.369	1390.87	285.278	1390.87	330.328	1390.87	90.6921	1390.87	465.278	1390.87	537.497
1391.14	151.623	1391.14	198.779	1391.14	241.953	1391.14	284.221	1391.14	333.896	1391.14	93.4618	1391.14	464.221	1391.14	528.51
1391.41	163.834	1391.41	197.934	1391.41	251.814	1391.41	277.739	1391.41	338.783	1391.41	90.2876	1391.41	457.739	1391.41	528.824
1391.68	156.121	1391.68	200.449	1391.68	252.573	1391.68	290.275	1391.68	328.366	1391.68	96.1679	1391.68	470.275	1391.68	527.483
1391.94	150.086	1391.94	200.192	1391.94	246.096	1391.94	295.492	1391.94	326.436	1391.94	90.2165	1391.94	475.492	1391.94	515.246
1392.21	150.152	1392.21	196.872	1392.21	245.23	1392.21	293.854	1392.21	338.024	1392.21	85.5584	1392.21	473.854	1392.21	518.297
1392.48	157.985	1392.48	197.599	1392.48	243.791	1392.48	292.441	1392.48	337.841	1392.48	91.0484	1392.48	472.441	1392.48	530.324
1392.75	154.361	1392.75	200.101	1392.75	240.872	1392.75	288.989	1392.75	337.458	1392.75	86.626	1392.75	468.989	1392.75	530.4
1393.01	158.487	1393.01	205.379	1393.01	242.192	1393.01	286.757	1393.01	336.8	1393.01	88.8266	1393.01	466.757	1393.01	529.973
1393.28	148.129	1393.28	199.416	1393.28	240.25	1393.28	284.523	1393.28	335.289	1393.28	93.8364	1393.28	464.523	1393.28	532.42
1393.55	143.293	1393.55	192.205	1393.55	236.287	1393.55	284.765	1393.55	335.892	1393.55	90.8424	1393.55	464.765	1393.55	528.272
1393.82	147.344	1393.82	192.796	1393.82	241.536	1393.82	293.18	1393.82	336.699	1393.82	86.4699	1393.82	473.18	1393.82	532.383
1394.09	143.274	1394.09	195.68	1394.09	244.474	1394.09	294.206	1394.09	338.034	1394.09	83.8861	1394.09	474.206	1394.09	536.59
1394.35	149.189	1394.35	191.392	1394.35	239.939	1394.35	291.769	1394.35	336.392	1394.35	84.6635	1394.35	471.769	1394.35	531.769
1394.62	151.437	1394.62	187.755	1394.62	235.154	1394.62	287.88	1394.62	337.572	1394.62	96.7138	1394.62	467.88	1394.62	528.168
1394.89	144.92	1394.89	194.901	1394.89	243.028	1394.89	282.29	1394.89	341.474	1394.89	98.6578	1394.89	462.29	1394.89	531.218
1395.16	152.012	1395.16	196.742	1395.16	237.77	1395.16	291.103	1395.16	340.532	1395.16	94.149	1395.16	471.103	1395.16	532.004
1395.42	155.281	1395.42	195.197	1395.42	227.937	1395.42	293.917	1395.42	336.667	1395.42	91.225	1395.42	473.917	1395.42	530.338
1395.69	155.06	1395.69	194.793	1395.69	233.55	1395.69	285.856	1395.69	338.4	1395.69	87.6504	1395.69	465.856	1395.69	526.034
1395.96	156.361	1395.96	192.365	1395.96	235.077	1395.96	279.737	1395.96	335.908	1395.96	88.2533	1395.96	459.737	1395.96	528.333
1396.23	157.792	1396.23	193.614	1396.23	234.199	1396.23	284.336	1396.23	344.261	1396.23	92.195	1396.23	464.336	1396.23	536.821
1396.49	155.055	1396.49	194.817	1396.49	232.167	1396.49	286.087	1396.49	338.773	1396.49	92.771	1396.49	466.087	1396.49	531.888
1396.76	154.248	1396.76	199.133	1396.76	236.962	1396.76	286.591	1396.76	337.388	1396.76	93.8128	1396.76	466.591	1396.76	525.38
1397.03	152.654	1397.03	192.394	1397.03	237.599	1397.03	295.185	1397.03	344.303	1397.03	92.1066	1397.03	475.185	1397.03	529.051
1397.3	152.79	1397.3	192.505	1397.3	231.234	1397.3	293.548	1397.3	347.031	1397.3	91.4515	1397.3	473.548	1397.3	529.953
1397.56	151.475	1397.56	189.019	1397.56	231.259	1397.56	283.164	1397.56	336.894	1397.56	88.2971	1397.56	463.164	1397.56	528.617
1397.83	150.704	1397.83	191.699	1397.83	236.177	1397.83	282.746	1397.83	335.526	1397.83	91.7373	1397.83	462.746	1397.83	528.678
1398.1	145.59	1398.1	196.763	1398.1	237.762	1398.1	281.486	1398.1	343.366	1398.1	88.3826	1398.1	461.486	1398.1	531.916
1398.37	149.253	1398.37	194.5	1398.37	239.999	1398.37	291.103	1398.37	339.77	1398.37	90.873	1398.37	471.103	1398.37	536.827
1398.63	151.243	1398.63	198.77	1398.63	243.954	1398.63	294.714	1398.63	341.711	1398.63	89.6455	1398.63	474.714	1398.63	529.469
1398.9	154.974	1398.9	200.503	1398.9	238.721	1398.9	290.106	1398.9	345.531	1398.9	81.7376	1398.9	470.106	1398.9	533.501
1399.17	155.312	1399.17	192.989	1399.17	238.91	1399.17	286.883	1399.17	341.485	1399.17	81.9598	1399.17	466.883	1399.17	546.18
1399.44	147.915	1399.44	193.796	1399.44	235.838	1399.44	282.245	1399.44	337.154	1399.44	91.0345	1399.44	462.245	1399.44	542.707
1399.7	150.046	1399.7	193.991	1399.7	230.561	1399.7	282.329	1399.7	341.044	1399.7	97.6214	1399.7	462.329	1399.7	529.852
1399.97	158.751	1399.97	190.384	1399.97	231.28	1399.97	294.77	1399.97	332.298	1399.97	98.4337	1399.97	474.77	1399.97	516.361
1400.24	150.009	1400.24	188.415	1400.24	230.454	1400.24	293.148	1400.24	336.386	1400.24	94.9089	1400.24	473.148	1400.24	521.597
1400.5	141.96	1400.5	200.132	1400.5	238.793	1400.5	285.449	1400.5	338.158	1400.5	88.4384	1400.5	465.449	1400.5	523.933
1400.77	149.897	1400.77	199.158	1400.77	237.419	1400.77	288.994	1400.77	337.542	1400.77	91.0695	1400.77	468.994	1400.77	524.393
1401.04	160.36	1401.04	197.845	1401.04	233.694	1401.04	287.608	1401.04	336.674	1401.04	89.862	1401.04	467.608	1401.04	533.515
1401.31	152.271	1401.31	192.854	1401.31	236.332	1401.31	282.699	1401.31	332.743	1401.31	91.2168	1401.31	462.699	1401.31	535.416
1401.57	145.459	1401.57	194.857	1401.57	243.541	1401.57	289.432	1401.57	330.796	1401.57	75.8643	1401.57	469.432	1401.57	529.181
1401.84	149.52	1401.84	198.728	1401.84	234.532	1401.84	292.79	1401.84	336.359	1401.84	81.812	1401.84	472.79	1401.84	524.559
1402.11	151.264	1402.11	197.616	1402.11	232.846	1402.11	286.613	1402.11	338.386	1402.11	96.9569	1402.11	466.613	1402.11	537.759
1402.38	141.874	1402.38	188.069	1402.38	238.019	1402.38	289.344	1402.38	338.354	1402.38	92.7687	1402.38	469.344	1402.38	537.408
1402.64	140.816	1402.64	191.294	1402.64	242.418	1402.64	298.48	1402.64	345.804	1402.64	94.0077	1402.64	478.48	1402.64	534.346
1402.91	150.781	1402.91	200.78	1402.91	233.678	1402.91	292.457	1402.91	342.508	1402.91	96.0227	1402.91	472.457	1402.91	528.227
1403.18	147.822	1403.18	201.462	1403.18	233.49	1403.18	285.56	1403.18	344.646	1403.18	91.7956	1403.18	465.56	1403.18	522.946
1403.44	138.004	1403.44	195.703	1403.44	241.444	1403.44	297.589	1403.44	343.259	1403.44	92.8117	1403.44	477.589	1403.44	534.521
1403.71	159.899	1403.71	196.166	1403.71	232.357	1403.71	294.485	1403.71	337.697	1403.71	97.4247	1403.71	474.485	1403.71	532.406
1403.98	154.21	1403.98	188.573	1403.98	233.462	1403.98	295.174	1403.98	336.893	1403.98	98.468	1403.98	475.174	1403.98	530.279
1404.25	148.329	1404.25	200.552	1404.25	238.393	1404.25	305.633	1404.25	337.532	1404.25	98.3441	1404.25	485.633	1404.25	535.579
1404.51	152.955	1404.51	190.517	1404.51	246.908	1404.51	285.362	1404.51	343.003	1404.51	92.9685	1404.51	465.362	1404.51	535.321
1404.78	159.21	1404.78	197.282	1404.78	238.131	1404.78	290.018	1404.78	349.578	1404.78	92.5072	1404.78	470.018	1404.78	532.317
1405.05	156.891	1405.05	198.007	1405.05	241.075	1405.05	283.699	1405.05	338.58	1405.05	98.4789	1405.05	463.699	1405.05	535.529
1405.31	158.564	1405.31	195.913	1405.31	238.289	1405.31	284.194	1405.31	342.294	1405.31	93.4861	1405.31	464.194	1405.31	514.84
1405.58	155.9	1405.58	196.202	1405.58	254.506	1405.58	284.064	1405.58	340.416	1405.58	96.4292	1405.58	464.064	1405.58	532.622
1405.85	166.049	1405.85	179.938	1405.85	256.019	1405.85	289.204	1405.85	337.33	1405.85	89.9318	1405.85	469.204	1405.85	528.175
1406.12	158.1	1406.12	194.93	1406.12	246.934	1406.12	287.077	1406.12	354.033	1406.12	82.5781	1406.12	467.077	1406.12	532.869
1406.38	155.526	1406.38	200.898	1406.38	246.76	1406.38	287.736	1406.38	341.39	1406.38	87.6396	1406.38	467.736	1406.38	546.471
1406.65	156.18	1406.65	198.488	1406.65	241.461	1406.65	286.844	1406.65	330.396	1406.65	88.3835	1406.65	466.844	1406.65	546.471
1406.92	161.138	1406.92	195.978	1406.92	239.841	1406.92	289.198	1406.92	347.393	1406.92	95.7749	1406.92	469.198	1406.92	519.7
1407.18	156.805	1407.18	209.913	1407.18	226.491	1407.18	277.585	1407.18	336.012	1407.18	95.567	1407.18	457.585	1407.18	527.014
1407.45	161.102	1407.45	196.026	1407.45	248.8	1407.45	290.331	1407.45	344.2	1407.45	92.541	1407.45	470.331	1407.45	523.708
1407.72	166.355	1407.72	197.765	1407.72	228.652	1407.72	290.398	1407.72	342.559	1407.72	89.6191	1407.72	470.398	1407.72	533.809
1407.98	168.607	1407.98	209.754	1407.98	248.046	1407.98	291.384	1407.98	341.546	1407.98	104.004	1407.98	471.384	1407.98	532.191
1408.25	162.953	1408.25	199.219	1408.25	245.199	1408.25	283.416	1408.25	328.769	1408.25	98.1608	1408.25	463.416	1408.25	527.499
1408.52	158.98	1408.52	190.424	1408.52	236.524	1408.52	295.405	1408.52	342.425	1408.52	90.1193	1408.52	475.405	1408.52	524.492
1408.78	148.118	1408.78	192.926	1408.78	244.475	1408.78	296.242	1408.78	340.497	1408.78	99.9793	1408.78	476.242	1408.78	530.725
1409.05	154.584	1409.05	195.884	1409.05	243.233	1409.05	284.186	1409.05	332.266	1409.05	89.4071	1409.05	464.186	1409.05	536.783
1409.32	166.41	1409.32	188.941	1409.32	247.757	1409.32	288.428	1409.32	337.82	1409.32	96.4484	1409.32	468.428	1409.32	521.792
1409.59	154.437	1409.59	182.384	1409.59	243.637	1409.59	298.362	1409.59	340.85	1409.59	99.2907	1409.59	478.362	1409.59	522.106
1409.85	155.769	1409.85	200.729	1409.85	228.837	1409.85	289.947	1409.85	330.486	1409.85	95.1026	1409.85	469.947	1409.85	523.126
1410.12	164.231	1410.12	209.574	1410.12	227.602	1410.12	301.628	1410.12	349.255	1410.12	87.935	1410.12	481.628	1410.12	530.975
1410.39	157.711	1410.39	196.75	1410.39	236.262	1410.39	298.97	1410.39	333.743	1410.39	97.1451	1410.39	478.97	1410.39	528.401
1410.65	154.215	1410.65	195.846	1410.65	236.25	1410.65	290.628	1410.65	329.614	1410.65	89.0266	1410.65	470.628	1410.65	533.308
1410.92	146.403	1410.92	195.851	1410.92	247.737	1410.92	295.749	1410.92	342.174	1410.92	95.4353	1410.92	475.749	1410.92	520.988
1411.19	156.842	1411.19	201.215	1411.19	243.89	1411.19	289.52	1411.19	341.541	1411.19	86.5699	1411.19	469.52	1411.19	538.742
1411.45	156.029	1411.45	194.276	1411.45	229.001	1411.45	293.724	1411.45	330.377	1411.45	88.8047	1411.45	473.724	1411.45	535.057
1411.72	146.731	1411.72	201.119	1411.72	235.104	1411.72	303.474	1411.72	316.855	1411.72	97.8846	1411.72	483.474	1411.72	539.954
1411.99	149.186	1411.99	192.462	1411.99	247.668	1411.99	299.382	1411.99	339.646	1411.99	91.6721	1411.99	479.382	1411.99	531.306
1412.25	160.37	1412.25	203.472	1412.25	226.803	1412.25	287.488	1412.25	344.727	1412.25	78.9714	1412.25	467.488	1412.25	529.701
1412.52	164.291	1412.52	202.226	1412.52	235.2	1412.52	297.493	1412.52	339.661	1412.52	84.6703	1412.52	477.493	1412.52	534.938
1412.79	152.737	1412.79	201.511	1412.79	248.367	1412.79	293.847	1412.79	344.435	1412.79	86.1061	1412.79	473.847	1412.79	528.726
1413.05	156.824	1413.05	193.747	1413.05	249.974	1413.05	287.356	1413.05	339.326	1413.05	88.5548	1413.05	467.356	1413.05	518.017
1413.32	160.887	1413.32	182.293	1413.32	244.537	1413.32	300.21	1413.32	328.59	1413.32	101.299	1413.32	480.21	1413.32	538.864
1413.59	170.416	1413.59	195.622	1413.59	236.481	1413.59	311.716	1413.59	325.662	1413.59	86.3535	1413.59	491.716	1413.59	540.437
1413.85	146.684	1413.85	188.049	1413.85	236.769	1413.85	292.142	1413.85	344.731	1413.85	94.0396	1413.85	472.142	1413.85	528.874
1414.12	156.433	1414.12	197.763	1414.12	244.744	1414.12	292.24	1414.12	331.228	1414.12	97.9175	1414.12	472.24	1414.12	528.892
1414.39	162.163	1414.39	180.23	1414.39	238.644	1414.39	276.914	1414.39	339.534	1414.39	91.9428	1414.39	456.914	1414.39	532.921
1414.65	166.177	1414.65	201.32	1414.65	240.361	1414.65	287.876	1414.65	339.582	1414.65	97.8668	1414.65	467.876	1414.65	534.474
1414.92	155.037	1414.92	188.151	1414.92	226.788	1414.92	275.065	1414.92	347.374	1414.92	86.6141	1414.92	455.065	1414.92	536.449
1415.19	147.056	1415.19	195.459	1415.19	243.86	1415.19	278.47	1415.19	323.664	1415.19	103.381	1415.19	458.47	1415.19	521.592
1415.45	167.462	1415.45	199.499	1415.45	227.173	1415.45	286.109	1415.45	325.51	1415.45	88.4604	1415.45	466.109	1415.45	537.923
1415.72	147.66	1415.72	197.726	1415.72	234.322	1415.72	303.55	1415.72	351.852	1415.72	95.567	1415.72	483.55	1415.72	546.162
1415.99	148.638	1415.99	190	1415.99	247.796	1415.99	291.11	1415.99	347.927	1415.99	90.3804	1415.99	471.11	1415.99	525.996
1416.25	161.744	1416.25	191.529	1416.25	237.289	1416.25	305.067	1416.25	337.415	1416.25	93.6858	1416.25	485.067	1416.25	530.378
1416.52	151.456	1416.52	208.306	1416.52	242.037	1416.52	291.232	1416.52	349.9	1416.52	96.0698	1416.52	471.232	1416.52	538.045
1416.79	170.801	1416.79	211.332	1416.79	237.152	1416.79	293.981	1416.79	345.32	1416.79	95.9998	1416.79	473.981	1416.79	541.944
1417.05	155.996	1417.05	211.324	1417.05	234.578	1417.05	288.85	1417.05	342.466	1417.05	92.2759	1417.05	468.85	1417.05	546.093
1417.32	161.979	1417.32	209.666	1417.32	241.657	1417.32	292.031	1417.32	334.666	1417.32	99.2209	1417.32	472.031	1417.32	522.966
1417.59	155.381	1417.59	191.208	1417.59	249.675	1417.59	285.037	1417.59	341.469	1417.59	94.5223	1417.59	465.037	1417.59	522.448
1417.85	154.645	1417.85	185.907	1417.85	244.978	1417.85	293.27	1417.85	317.111	1417.85	99.4008	1417.85	473.27	1417.85	533.254
1418.12	156.444	1418.12	194.429	1418.12	249.823	1418.12	308.544	1418.12	334.458	1418.12	92.8071	1418.12	488.544	1418.12	538.018
1418.38	161.949	1418.38	190.084	1418.38	245.045	1418.38	304.902	1418.38	339.16	1418.38	95.5111	1418.38	484.902	1418.38	536.602
1418.65	160.881	1418.65	208.771	1418.65	242.645	1418.65	293.661	1418.65	341.929	1418.65	88.9073	1418.65	473.661	1418.65	538.092
1418.92	157.138	1418.92	202.617	1418.92	251.192	1418.92	301.01	1418.92	339.782	1418.92	93.2249	1418.92	481.01	1418.92	534.773
1418.95	156.64	1418.95	201.375	1418.95	252.401	1418.95	302.236	1418.95	339.446	1418.95	93.9548	1418.95	482.236	1418.95	534.251
1419.22	160.667	1419.22	201.34	1419.22	246.386	1419.22	292.242	1419.22	342.224	1419.22	80.0203	1419.22	472.242	1419.22	534.248
1419.49	162.718	1419.49	217.233	1419.49	234.446	1419.49	290.207	1419.49	333.888	1419.49	86.0183	1419.49	470.207	1419.49	528.251
1419.76	160.793	1419.76	199.359	1419.76	232.472	1419.76	274.335	1419.76	336.686	1419.76	103.883	1419.76	454.335	1419.76	538.097
1420.02	166.681	1420.02	195.36	1420.02	244.478	1420.02	294.147	1420.02	336.726	1420.02	97.8946	1420.02	474.147	1420.02	522.233
1420.29	158.743	1420.29	203.24	1420.29	246.467	1420.29	286.192	1420.29	339.444	1420.29	88.0181	1420.29	466.192	1420.29	538.157
1420.56	154.788	1420.56	215.146	1420.56	262.2	1420.56	304.07	1420.56	333.867	1420.56	91.9904	1420.56	484.07	1420.56	536.087
1420.83	162.682	1420.83	185.545	1420.83	250.258	1420.83	305.99	1420.83	347.83	1420.83	99.9139	1420.83	485.99	1420.83	532.029
1421.1	168.693	1421.1	181.6	1421.1	250.275	1421.1	296.106	1421.1	353.306	1421.1	87.9578	1421.1	476.106	1421.1	543.882
1421.36	152.976	1421.36	197.288	1421.36	246.369	1421.36	280.298	1421.36	333.906	1421.36	97.7241	1421.36	460.298	1421.36	537.914
1421.63	149.043	1421.63	203.206	1421.63	260.08	1421.63	298.04	1421.63	325.622	1421.63	93.9121	1421.63	478.04	1421.63	538.003
1421.9	170.613	1421.9	205.206	1421.9	236.512	1421.9	292.251	1421.9	331.014	1421.9	97.9743	1421.9	472.251	1421.9	522.18
1422.17	154.871	1422.17	199.141	1422.17	256.172	1422.17	297.966	1422.17	331.035	1422.17	95.996	1422.17	477.966	1422.17	531.933
1422.44	150.796	1422.44	206.647	1422.44	230.71	1422.44	296.176	1422.44	345.083	1422.44	91.9893	1422.44	476.176	1422.44	545.895
[truncated: 1,850 more rows]

## Sheet: Figure 4b
0.2 V			0.1 V			0 V			-0.2 V			-0.5 V
[truncated: 327 more rows]

[truncated: 6 more sheets: Figure 4c, Figure 4d, Figure 5a, Figure 5b, Figure 5c, Figure 5d]
